# Supplementary material for: Fungal Microbiota of Sea Buckthorn Berries at Two Ripening Stages and Volatile Profiling of Potential Biocontrol Yeasts
Source: Microorganisms. 2020 Mar 23;8(3):456. doi: 10.3390/microorganisms8030456 (PMC7143951; doi:10.3390/microorganisms8030456)
Supplement: Supplementary file 1 [file microorganisms-08-00456-s001.zip › Table S1.xlsx]

## Sheet: Phylum
Table S1. Fungal taxonomy abundance count for sea buckthorn samples at different ripening stages from phylum to species level
		UB1		UB2		UB3		UB average (%)	UB Standart deviation (%)	RB1		RB2		RB3		RB average (%)	RB Standart deviation (%)
Kingdom	Phylum	Reads	Ratio, %	Reads	Ratio, %	Reads	Ratio, %			Reads	Ratio, %	Reads	Ratio, %	Reads	Ratio, %
Fungi	Other	2092	4.19314	4691	4.23444	1927	4.43417	4.28725	0.128898	501	0.653697	695	0.748745	408	0.504052	0.635498	0.123357
Fungi	Ascomycota	42336	84.857	95023	85.7748	36711	84.4747	85.0355	0.668175	74872	97.6918	89792	96.7357	79645	98.3952	97.6076	0.832953
Fungi	Basidiomycota	5463	10.9499	11026	9.95288	4795	11.0336	10.6455	0.601256	1228	1.60228	2285	2.4617	850	1.05011	1.7047	0.711348
Fungi	Chytridiomycota	0	0	42	0.0379123	25	0.0575268	0.031813	0.0292444	40	0.0521914	50	0.0538665	41	0.0506523	0.0522367	0.0016076

## Sheet: Class
Table S1. Fungal taxonomy abundance count for sea buckthorn samples at different ripening stages from phylum to species level
			UB1		UB2		UB3		UB average (%)	UB Standart deviation (%)	RB1		RB2		RB3		RB average (%)	RB Standart deviation (%)
Kingdom	Phylum	Class	Reads	Ratio, %	Reads	Ratio, %	Reads	Ratio, %			Reads	Ratio, %	Reads	Ratio, %	Reads	Ratio, %
Fungi	Other	Other	2092	4.19314	4691	4.23444	1927	4.43417	4.28725	0.128898	501	0.653697	695	0.748745	408	0.504052	0.635498	0.123357
Fungi	Ascomycota	Other	3822	7.6607	7673	6.92622	2696	6.20369	6.9302	0.728513	1476	1.92586	2322	2.50156	1198	1.48004	1.96915	0.512137
Fungi	Ascomycota	Arthoniomycetes	46	0.092201	40	0.0361069	21	0.0483225	0.0588768	0.0294988	0	0	15	0.01616	2	0.00247084	0.00621027	0.0087048
Fungi	Ascomycota	Dothideomycetes	26163	52.4403	64308	58.0491	22379	51.4957	53.9951	3.54257	28467	37.1433	40984	44.1533	42448	52.4412	44.5793	7.65783
Fungi	Ascomycota	Eurotiomycetes	256	0.513119	565	0.510011	264	0.607483	0.543537	0.0554003	145	0.189194	170	0.183146	106	0.130955	0.167765	0.0320216
Fungi	Ascomycota	Lecanoromycetes	29	0.0581267	151	0.136304	23	0.0529247	0.0824517	0.0467097	0	0	19	0.0204693	0	0	0.0068231	0.0118179
Fungi	Ascomycota	Leotiomycetes	1673	3.35331	2790	2.51846	1388	3.19389	3.02189	0.443207	817	1.06601	854	0.920041	287	0.354566	0.780205	0.37577
Fungi	Ascomycota	Pezizomycetes	17	0.0340743	0	0	0	0	0.0113581	0.0196728	0	0	0	0	0	0	0	0
Fungi	Ascomycota	Saccharomycetes	532	1.06632	926	0.835876	1414	3.25372	1.71864	1.3344	42117	54.9536	42482	45.7672	34154	42.1946	47.6385	6.58213
Fungi	Ascomycota	Sordariomycetes	120	0.240524	206	0.185951	165	0.379677	0.268717	0.0998929	287	0.374473	506	0.545129	136	0.168017	0.36254	0.188839
Fungi	Ascomycota	Taphrinomycetes	9678	19.3983	18364	16.5767	8361	19.2393	18.4048	1.58513	1563	2.03938	2440	2.62869	1314	1.62334	2.09714	0.505154
Fungi	Basidiomycota	Other	1151	2.30703	2089	1.88569	792	1.82245	2.00505	0.263422	42	0.054801	171	0.184224	25	0.0308856	0.08997	0.0824972
Fungi	Basidiomycota	Agaricomycetes	64	0.12828	145	0.130888	41	0.094344	0.117837	0.0203874	18	0.0234861	51	0.0549439	21	0.0259439	0.0347913	0.0174959
Fungi	Basidiomycota	Agaricostilbomycetes	90	0.180393	72	0.0649925	59	0.135763	0.12705	0.0581917	19	0.0247909	23	0.0247786	5	0.00617711	0.0185822	0.0107431
Fungi	Basidiomycota	Cystobasidiomycetes	151	0.30266	364	0.328573	196	0.45101	0.360748	0.0792361	65	0.084811	86	0.0926504	49	0.0605357	0.0793324	0.0167437
Fungi	Basidiomycota	Exobasidiomycetes	94	0.188411	259	0.233792	100	0.230107	0.217437	0.0252048	303	0.39535	440	0.474026	203	0.250791	0.373389	0.113226
Fungi	Basidiomycota	Malasseziomycetes	8	0.016035	2	0.00180535	11	0.0253118	0.014384	0.0118399	0	0	18	0.019392	4	0.00494169	0.00811121	0.010077
Fungi	Basidiomycota	Microbotryomycetes	60	0.120262	105	0.0947807	128	0.294537	0.16986	0.108723	103	0.134393	220	0.237013	57	0.0704191	0.147275	0.0840406
Fungi	Basidiomycota	Pucciniomycetes	0	0	8	0.00722139	0	0	0.00240713	0.00416927	0	0	0	0	0	0	0	0
Fungi	Basidiomycota	Tremellomycetes	3845	7.7068	7970	7.19431	3460	7.96171	7.62094	0.390839	674	0.879425	1276	1.37467	486	0.600415	0.951505	0.39213
Fungi	Basidiomycota	Ustilaginomycetes	0	0	12	0.0108321	8	0.0184086	0.00974689	0.00925214	4	0.00521914	0	0	0	0	0.00173971	0.00301327
Fungi	Chytridiomycota	Spizellomycetes	0	0	42	0.0379123	25	0.0575268	0.031813	0.0292444	40	0.0521914	50	0.0538665	41	0.0506523	0.0522367	0.0016076

## Sheet: Order
Table S1. Fungal taxonomy abundance count for sea buckthorn samples at different ripening stages from phylum to species level
				UB1		UB2		UB3		UB average (%)	UB Standart deviation (%)	RB1		RB2		RB3		RB average (%)	RB Standart deviation (%)
Kingdom	Phylum	Class	Order	Reads	Ratio, %	Reads	Ratio, %	Reads	Ratio, %			Reads	Ratio, %	Reads	Ratio, %	Reads	Ratio, %
Fungi	Other	Other	Other	2092	4.19314	4691	4.23444	1927	4.43417	4.28725	0.128898	501	0.653697	695	0.748745	408	0.504052	0.635498	0.123357
Fungi	Ascomycota	Other	Other	3822	7.6607	7673	6.92622	2696	6.20369	6.9302	0.728513	1476	1.92586	2322	2.50156	1198	1.48004	1.96915	0.512137
Fungi	Ascomycota	Arthoniomycetes	Lichenostigmatales	0	0	21	0.0189561	12	0.0276129	0.015523	0.0141229	0	0	5	0.00538665	2	0.00247084	0.00261917	0.00269639
Fungi	Ascomycota	Arthoniomycetes	unidentified	46	0.092201	19	0.0171508	9	0.0207097	0.0433538	0.0423403	0	0	10	0.0107733	0	0	0.0035911	0.00621997
Fungi	Ascomycota	Dothideomycetes	Other	854	1.71173	1215	1.09675	852	1.96051	1.58966	0.444632	66	0.0861158	206	0.22193	29	0.0358272	0.114624	0.0962711
Fungi	Ascomycota	Dothideomycetes	Botryosphaeriales	36	0.0721573	146	0.13179	62	0.142666	0.115538	0.0379604	32	0.0417531	8	0.00861865	19	0.023473	0.0246149	0.0165967
Fungi	Ascomycota	Dothideomycetes	Capnodiales	8527	17.0913	15279	13.792	6866	15.7992	15.5608	1.66252	960	1.25259	1562	1.68279	597	0.737547	1.22431	0.473256
Fungi	Ascomycota	Dothideomycetes	Dothideales	15712	31.4927	46350	41.8389	13954	32.1092	35.1469	5.80364	26597	34.7034	38498	41.4751	41458	51.2181	42.4655	8.30181
Fungi	Ascomycota	Dothideomycetes	Dothideomycetes_ord_Incertae_sedis	9	0.0180393	0	0	0	0	0.00601311	0.010415	17	0.0221813	0	0	0	0	0.00739378	0.0128064
Fungi	Ascomycota	Dothideomycetes	Myriangiales	18	0.0360787	51	0.0460364	16	0.0368172	0.0396441	0.0055482	0	0	24	0.0258559	5	0.00617711	0.0106777	0.0135027
Fungi	Ascomycota	Dothideomycetes	Pleosporales	993	1.99034	1225	1.10578	609	1.40135	1.49916	0.450319	795	1.0373	686	0.739049	340	0.420043	0.732132	0.308688
Fungi	Ascomycota	Dothideomycetes	Venturiales	14	0.0280612	42	0.0379123	20	0.0460214	0.0373316	0.0089942	0	0	0	0	0	0	0	0
Fungi	Ascomycota	Eurotiomycetes	Other	0	0	9	0.00812406	11	0.0253118	0.0111453	0.0129235	0	0	0	0	4	0.00494169	0.00164723	0.00285308
Fungi	Ascomycota	Eurotiomycetes	Chaetothyriales	205	0.410896	463	0.417938	211	0.485526	0.43812	0.0412058	91	0.118735	113	0.121738	43	0.0531231	0.0978656	0.0387772
Fungi	Ascomycota	Eurotiomycetes	Eurotiales	0	0	6	0.00541604	0	0	0.00180535	0.00312695	6	0.00782871	9	0.00969598	6	0.00741253	0.00831241	0.00121614
Fungi	Ascomycota	Eurotiomycetes	unidentified	51	0.102223	87	0.0785326	42	0.096645	0.0924668	0.0123855	48	0.0626297	48	0.0517119	53	0.0654774	0.0599396	0.00726632
Fungi	Ascomycota	Lecanoromycetes	Other	0	0	0	0	12	0.0276129	0.00920429	0.0159423	0	0	6	0.00646398	0	0	0.00215466	0.00373198
Fungi	Ascomycota	Lecanoromycetes	Caliciales	8	0.016035	49	0.044231	0	0	0.0200887	0.0223924	0	0	0	0	0	0	0	0
Fungi	Ascomycota	Lecanoromycetes	Lecanorales	21	0.0420918	81	0.0731166	11	0.0253118	0.04684	0.0242535	0	0	13	0.0140053	0	0	0.00466843	0.00808596
Fungi	Ascomycota	Lecanoromycetes	Lecanoromycetes_ord_Incertae_sedis	0	0	14	0.0126374	0	0	0.00421248	0.00729622	0	0	0	0	0	0	0	0
Fungi	Ascomycota	Lecanoromycetes	Teloschistales	0	0	7	0.00631872	0	0	0.00210624	0.00364811	0	0	0	0	0	0	0	0
Fungi	Ascomycota	Leotiomycetes	Other	22	0.0440961	84	0.0758246	39	0.0897418	0.0698875	0.0233948	19	0.0247909	0	0	17	0.0210022	0.0152644	0.0133544
Fungi	Ascomycota	Leotiomycetes	Erysiphales	32	0.0641398	7	0.00631872	26	0.0598279	0.0434288	0.0322105	0	0	0	0	0	0	0	0
Fungi	Ascomycota	Leotiomycetes	Helotiales	258	0.517127	524	0.473001	230	0.529247	0.506458	0.0296017	745	0.972065	600	0.646398	255	0.315033	0.644499	0.32852
Fungi	Ascomycota	Leotiomycetes	Phacidiales	12	0.0240524	0	0	0	0	0.00801748	0.0138867	0	0	0	0	0	0	0	0
Fungi	Ascomycota	Leotiomycetes	Rhytismatales	17	0.0340743	45	0.0406203	6	0.0138064	0.0295003	0.0139799	0	0	0	0	0	0	0	0
Fungi	Ascomycota	Leotiomycetes	Thelebolales	1332	2.66982	2124	1.91728	1087	2.50127	2.36279	0.39492	53	0.0691536	254	0.273642	15	0.0185313	0.120442	0.135068
Fungi	Ascomycota	Leotiomycetes	unidentified	0	0	6	0.00541604	0	0	0.00180535	0.00312695	0	0	0	0	0	0	0	0
Fungi	Ascomycota	Pezizomycetes	Pezizales	17	0.0340743	0	0	0	0	0.0113581	0.0196728	0	0	0	0	0	0	0	0
Fungi	Ascomycota	Saccharomycetes	Saccharomycetales	532	1.06632	926	0.835876	1414	3.25372	1.71864	1.3344	42117	54.9536	42482	45.7672	34154	42.1946	47.6385	6.58213
Fungi	Ascomycota	Sordariomycetes	Diaporthales	28	0.0561223	9	0.00812406	8	0.0184086	0.0275517	0.0252716	5	0.00652392	6	0.00646398	0	0	0.0043293	0.00374941
Fungi	Ascomycota	Sordariomycetes	Glomerellales	0	0	6	0.00541604	0	0	0.00180535	0.00312695	165	0.215289	217	0.233781	78	0.0963629	0.181811	0.0745756
Fungi	Ascomycota	Sordariomycetes	Hypocreales	26	0.0521136	46	0.041523	6	0.0138064	0.0358143	0.0197813	97	0.126564	247	0.266101	45	0.055594	0.14942	0.107098
Fungi	Ascomycota	Sordariomycetes	Lulworthiales	0	0	14	0.0126374	0	0	0.00421248	0.00729622	0	0	0	0	0	0	0	0
Fungi	Ascomycota	Sordariomycetes	Magnaporthales	0	0	4	0.00361069	0	0	0.00120356	0.00208464	0	0	0	0	0	0	0	0
Fungi	Ascomycota	Sordariomycetes	Myrmecridiales	0	0	5	0.00451337	0	0	0.00150446	0.00260579	0	0	0	0	0	0	0	0
Fungi	Ascomycota	Sordariomycetes	Xylariales	66	0.132288	122	0.110126	151	0.347462	0.196625	0.131097	20	0.0260957	36	0.0387839	13	0.0160605	0.02698	0.0113875
Fungi	Ascomycota	Taphrinomycetes	Taphrinales	9678	19.3983	18364	16.5767	8361	19.2393	18.4048	1.58513	1563	2.03938	2440	2.62869	1314	1.62334	2.09714	0.505154
Fungi	Basidiomycota	Other	Other	1151	2.30703	2089	1.88569	792	1.82245	2.00505	0.263422	42	0.054801	171	0.184224	25	0.0308856	0.08997	0.0824972
Fungi	Basidiomycota	Agaricomycetes	Other	23	0.0461005	33	0.0297882	0	0	0.0252962	0.0233762	0	0	0	0	0	0	0	0
Fungi	Basidiomycota	Agaricomycetes	Agaricales	5	0.0100218	17	0.0153455	13	0.0299139	0.0184271	0.0102979	0	0	8	0.00861865	0	0	0.00287288	0.00497598
Fungi	Basidiomycota	Agaricomycetes	Auriculariales	0	0	12	0.0108321	0	0	0.00361069	0.00625391	0	0	0	0	0	0	0	0
Fungi	Basidiomycota	Agaricomycetes	Cantharellales	12	0.0240524	31	0.0279829	13	0.0299139	0.0273164	0.00298705	0	0	8	0.00861865	9	0.0111188	0.00657915	0.00583323
Fungi	Basidiomycota	Agaricomycetes	Corticiales	0	0	9	0.00812406	7	0.0161075	0.00807719	0.00805386	0	0	17	0.0183146	0	0	0.00610487	0.010574
Fungi	Basidiomycota	Agaricomycetes	Hymenochaetales	3	0.00601311	0	0	8	0.0184086	0.00814056	0.00938688	3	0.00391435	18	0.019392	0	0	0.00776877	0.0102545
Fungi	Basidiomycota	Agaricomycetes	Polyporales	18	0.0360787	26	0.0234695	0	0	0.0198494	0.0183097	15	0.0195718	0	0	12	0.0148251	0.0114656	0.0102092
Fungi	Basidiomycota	Agaricomycetes	Russulales	3	0.00601311	17	0.0153455	0	0	0.00711952	0.00773232	0	0	0	0	0	0	0	0
Fungi	Basidiomycota	Agaricostilbomycetes	Agaricostilbales	90	0.180393	72	0.0649925	59	0.135763	0.12705	0.0581917	19	0.0247909	23	0.0247786	5	0.00617711	0.0185822	0.0107431
Fungi	Basidiomycota	Cystobasidiomycetes	Other	63	0.126275	41	0.0370096	73	0.167978	0.110421	0.0669083	41	0.0534962	20	0.0215466	29	0.0358272	0.0369567	0.0160047
Fungi	Basidiomycota	Cystobasidiomycetes	Cystobasidiales	0	0	18	0.0162481	0	0	0.00541604	0.00938086	0	0	0	0	4	0.00494169	0.00164723	0.00285308
Fungi	Basidiomycota	Cystobasidiomycetes	Cystobasidiomycetes_ord_Incertae_sedis	69	0.138301	275	0.248235	116	0.266924	0.21782	0.0694965	19	0.0247909	16	0.0172373	16	0.0197668	0.0205983	0.00384485
Fungi	Basidiomycota	Cystobasidiomycetes	Erythrobasidiales	19	0.038083	30	0.0270802	7	0.0161075	0.0270902	0.0109878	5	0.00652392	50	0.0538665	0	0	0.0201302	0.0293981
Fungi	Basidiomycota	Exobasidiomycetes	Entylomatales	0	0	0	0	0	0	0	0	30	0.0391435	12	0.012928	0	0	0.0173572	0.0199441
Fungi	Basidiomycota	Exobasidiomycetes	Exobasidiales	74	0.148323	202	0.18234	70	0.161075	0.163913	0.017185	260	0.339244	414	0.446015	203	0.250791	0.34535	0.0977553
Fungi	Basidiomycota	Exobasidiomycetes	Golubeviales	0	0	0	0	0	0	0	0	4	0.00521914	0	0	0	0	0.00173971	0.00301327
Fungi	Basidiomycota	Exobasidiomycetes	Microstromatales	20	0.0400874	57	0.0514524	30	0.0690322	0.053524	0.0145832	9	0.0117431	14	0.0150826	0	0	0.0089419	0.00792189
Fungi	Basidiomycota	Malasseziomycetes	Malasseziales	8	0.016035	2	0.00180535	11	0.0253118	0.014384	0.0118399	0	0	18	0.019392	4	0.00494169	0.00811121	0.010077
Fungi	Basidiomycota	Microbotryomycetes	Other	26	0.0521136	25	0.0225668	42	0.096645	0.0571085	0.0372908	69	0.0900301	159	0.171296	37	0.0457106	0.102345	0.0636918
Fungi	Basidiomycota	Microbotryomycetes	Microbotryales	0	0	0	0	0	0	0	0	4	0.00521914	0	0	0	0	0.00173971	0.00301327
Fungi	Basidiomycota	Microbotryomycetes	Microbotryomycetes_ord_Incertae_sedis	0	0	23	0.0207615	0	0	0.0069205	0.0119867	14	0.018267	29	0.0312426	4	0.00494169	0.0181504	0.0131508
Fungi	Basidiomycota	Microbotryomycetes	Sporidiobolales	34	0.0681486	57	0.0514524	86	0.197892	0.105831	0.0801632	16	0.0208766	32	0.0344746	16	0.0197668	0.0250393	0.00819002
Fungi	Basidiomycota	Pucciniomycetes	Pucciniales	0	0	8	0.00722139	0	0	0.00240713	0.00416927	0	0	0	0	0	0	0	0
Fungi	Basidiomycota	Tremellomycetes	Other	11	0.0220481	0	0	0	0	0.00734935	0.0127295	0	0	0	0	0	0	0	0
Fungi	Basidiomycota	Tremellomycetes	Cystofilobasidiales	43	0.0861879	55	0.0496471	17	0.0391182	0.0583177	0.0247037	0	0	0	0	9	0.0111188	0.00370627	0.00641944
Fungi	Basidiomycota	Tremellomycetes	Filobasidiales	975	1.95426	1695	1.53003	924	2.12619	1.87016	0.306848	148	0.193108	301	0.324277	92	0.113659	0.210348	0.106362
Fungi	Basidiomycota	Tremellomycetes	Holtermanniales	7	0.0140306	67	0.0604791	36	0.0828386	0.0524494	0.0350998	0	0	5	0.00538665	6	0.00741253	0.0042664	0.00383114
Fungi	Basidiomycota	Tremellomycetes	Tremellales	2809	5.63027	6153	5.55415	2483	5.71356	5.63266	0.0797324	526	0.686317	970	1.04501	379	0.468225	0.733184	0.291235
Fungi	Basidiomycota	Ustilaginomycetes	Ustilaginales	0	0	12	0.0108321	8	0.0184086	0.00974689	0.00925214	4	0.00521914	0	0	0	0	0.00173971	0.00301327
Fungi	Chytridiomycota	Spizellomycetes	Spizellomycetales	0	0	42	0.0379123	25	0.0575268	0.031813	0.0292444	40	0.0521914	50	0.0538665	41	0.0506523	0.0522367	0.0016076

## Sheet: Family
		Table S1. Fungal taxonomy abundance count for sea buckthorn samples at different ripening stages from phylum to species level
					UB1		UB2		UB3		UB average (%)	UB Standart deviation (%)	RB1		RB2		RB3		RB average (%)	RB Standart deviation (%)
Kingdom	Phylum	Class	Order	Family	Reads	Ratio, %	Reads	Ratio, %	Reads	Ratio, %			Reads	Ratio, %	Reads	Ratio, %	Reads	Ratio, %
Fungi	Other	Other	Other	Other	2092	4.19314	4691	4.23444	1927	4.43417	4.28725	0.128898	501	0.653697	695	0.748745	408	0.504052	0.635498	0.123357
Fungi	Ascomycota	Other	Other	Other	3822	7.6607	7673	6.92622	2696	6.20369	6.9302	0.728513	1476	1.92586	2322	2.50156	1198	1.48004	1.96915	0.512137
Fungi	Ascomycota	Arthoniomycetes	Lichenostigmatales	Phaeococcomycetaceae	0	0	21	0.0189561	12	0.0276129	0.015523	0.0141229	0	0	5	0.00538665	2	0.00247084	0.00261917	0.00269639
Fungi	Ascomycota	Arthoniomycetes	unidentified	unidentified	46	0.092201	19	0.0171508	9	0.0207097	0.0433538	0.0423403	0	0	10	0.0107733	0	0	0.0035911	0.00621997
Fungi	Ascomycota	Dothideomycetes	Other	Other	854	1.71173	1215	1.09675	852	1.96051	1.58966	0.444632	66	0.0861158	206	0.22193	29	0.0358272	0.114624	0.0962711
Fungi	Ascomycota	Dothideomycetes	Botryosphaeriales	unidentified	36	0.0721573	146	0.13179	62	0.142666	0.115538	0.0379604	32	0.0417531	8	0.00861865	19	0.023473	0.0246149	0.0165967
Fungi	Ascomycota	Dothideomycetes	Capnodiales	Other	3811	7.63865	7147	6.45141	3034	6.98145	7.02384	0.594755	212	0.276614	393	0.423391	77	0.0951275	0.265044	0.164437
Fungi	Ascomycota	Dothideomycetes	Capnodiales	Capnodiales_fam_Incertae_sedis	0	0	7	0.00631872	0	0	0.00210624	0.00364811	4	0.00521914	0	0	0	0	0.00173971	0.00301327
Fungi	Ascomycota	Dothideomycetes	Capnodiales	Cladosporiaceae	4492	9.00363	7554	6.8188	3716	8.55078	8.1244	1.15314	612	0.798528	1061	1.14305	384	0.474402	0.805326	0.334375
Fungi	Ascomycota	Dothideomycetes	Capnodiales	Dissoconiaceae	0	0	22	0.0198588	0	0	0.00661961	0.0114655	13	0.0169622	0	0	14	0.0172959	0.0114194	0.00989087
Fungi	Ascomycota	Dothideomycetes	Capnodiales	Mycosphaerellaceae	157	0.314686	193	0.174216	69	0.158774	0.215892	0.0859058	88	0.114821	82	0.0883411	67	0.0827733	0.0953118	0.0171233
Fungi	Ascomycota	Dothideomycetes	Capnodiales	Teratosphaeriaceae	17	0.0340743	223	0.201296	0	0	0.0784568	0.107738	26	0.0339244	18	0.019392	49	0.0605357	0.0379507	0.0208653
Fungi	Ascomycota	Dothideomycetes	Capnodiales	unidentified	50	0.100218	133	0.120056	47	0.10815	0.109475	0.00998466	5	0.00652392	8	0.00861865	6	0.00741253	0.00751837	0.00105136
Fungi	Ascomycota	Dothideomycetes	Dothideales	Other	8	0.016035	0	0	0	0	0.00534499	0.00925779	0	0	0	0	0	0	0	0
Fungi	Ascomycota	Dothideomycetes	Dothideales	Aureobasidiaceae	14141	28.3438	41236	37.2227	12417	28.5724	31.3796	5.06151	25355	33.0828	36801	39.6469	39680	49.0215	40.5837	8.01056
Fungi	Ascomycota	Dothideomycetes	Dothideales	Dothioraceae	0	0	14	0.0126374	6	0.0138064	0.00881462	0.00765603	0	0	0	0	0	0	0	0
Fungi	Ascomycota	Dothideomycetes	Dothideales	unidentified	1563	3.13283	5100	4.60364	1531	3.52294	3.75314	0.761945	1242	1.62054	1697	1.82823	1778	2.19658	1.88178	0.291729
Fungi	Ascomycota	Dothideomycetes	Dothideomycetes_ord_Incertae_sedis	Dothideomycetes_fam_Incertae_sedis	9	0.0180393	0	0	0	0	0.00601311	0.010415	17	0.0221813	0	0	0	0	0.00739378	0.0128064
Fungi	Ascomycota	Dothideomycetes	Myriangiales	Elsinoaceae	18	0.0360787	51	0.0460364	16	0.0368172	0.0396441	0.0055482	0	0	24	0.0258559	5	0.00617711	0.0106777	0.0135027
Fungi	Ascomycota	Dothideomycetes	Pleosporales	Other	165	0.330721	212	0.191367	124	0.285333	0.26914	0.0710742	308	0.401874	253	0.272565	104	0.128484	0.267641	0.136761
Fungi	Ascomycota	Dothideomycetes	Pleosporales	Didymellaceae	402	0.805757	409	0.369194	218	0.501634	0.558861	0.223837	252	0.328806	154	0.165909	146	0.180372	0.225029	0.0901639
Fungi	Ascomycota	Dothideomycetes	Pleosporales	Didymosphaeriaceae	13	0.0260568	35	0.0315936	16	0.0368172	0.0314892	0.00538094	18	0.0234861	0	0	10	0.0123542	0.0119468	0.0117484
Fungi	Ascomycota	Dothideomycetes	Pleosporales	Leptosphaeriaceae	0	0	0	0	7	0.0161075	0.00536917	0.00929967	0	0	0	0	0	0	0	0
Fungi	Ascomycota	Dothideomycetes	Pleosporales	Lophiostomataceae	0	0	17	0.0153455	0	0	0.00511515	0.0088597	0	0	0	0	0	0	0	0
Fungi	Ascomycota	Dothideomycetes	Pleosporales	Montagnulaceae	6	0.0120262	0	0	0	0	0.00400874	0.00694334	0	0	0	0	0	0	0	0
Fungi	Ascomycota	Dothideomycetes	Pleosporales	Phaeosphaeriaceae	185	0.370808	261	0.235598	100	0.230107	0.278838	0.0796961	59	0.0769823	120	0.12928	31	0.0382981	0.08152	0.0456602
Fungi	Ascomycota	Dothideomycetes	Pleosporales	Pleosporaceae	217	0.434948	291	0.262678	129	0.296838	0.331488	0.0912124	158	0.206156	159	0.171296	49	0.0605357	0.145996	0.0760354
Fungi	Ascomycota	Dothideomycetes	Pleosporales	unidentified	5	0.0100218	0	0	15	0.0345161	0.014846	0.0177565	0	0	0	0	0	0	0	0
Fungi	Ascomycota	Dothideomycetes	Venturiales	Other	0	0	0	0	10	0.0230107	0.00767024	0.0132852	0	0	0	0	0	0	0	0
Fungi	Ascomycota	Dothideomycetes	Venturiales	Venturiaceae	0	0	37	0.0333989	0	0	0.011133	0.0192829	0	0	0	0	0	0	0	0
Fungi	Ascomycota	Dothideomycetes	Venturiales	unidentified	14	0.0280612	5	0.00451337	10	0.0230107	0.0185284	0.0123973	0	0	0	0	0	0	0	0
Fungi	Ascomycota	Eurotiomycetes	Other	Other	0	0	9	0.00812406	11	0.0253118	0.0111453	0.0129235	0	0	0	0	4	0.00494169	0.00164723	0.00285308
Fungi	Ascomycota	Eurotiomycetes	Chaetothyriales	Other	149	0.298651	203	0.183243	166	0.381978	0.287957	0.0997983	56	0.0730679	58	0.0624852	34	0.0420043	0.0591858	0.0157924
Fungi	Ascomycota	Eurotiomycetes	Chaetothyriales	Chaetothyriaceae	8	0.016035	9	0.00812406	3	0.00690322	0.0103541	0.00495751	0	0	11	0.0118506	0	0	0.00395021	0.00684197
Fungi	Ascomycota	Eurotiomycetes	Chaetothyriales	Herpotrichiellaceae	9	0.0180393	135	0.121861	11	0.0253118	0.0550707	0.0579562	10	0.0130478	7	0.00754132	0	0	0.00686305	0.00655031
Fungi	Ascomycota	Eurotiomycetes	Chaetothyriales	Trichomeriaceae	39	0.0781704	104	0.0938781	21	0.0483225	0.073457	0.0231406	19	0.0247909	21	0.0226239	5	0.00617711	0.017864	0.010179
Fungi	Ascomycota	Eurotiomycetes	Chaetothyriales	unidentified	0	0	12	0.0108321	10	0.0230107	0.0112809	0.0115119	6	0.00782871	16	0.0172373	4	0.00494169	0.0100026	0.0064296
Fungi	Ascomycota	Eurotiomycetes	Eurotiales	Aspergillaceae	0	0	6	0.00541604	0	0	0.00180535	0.00312695	6	0.00782871	9	0.00969598	6	0.00741253	0.00831241	0.00121614
Fungi	Ascomycota	Eurotiomycetes	unidentified	unidentified	51	0.102223	87	0.0785326	42	0.096645	0.0924668	0.0123855	48	0.0626297	48	0.0517119	53	0.0654774	0.0599396	0.00726632
Fungi	Ascomycota	Lecanoromycetes	Other	Other	0	0	0	0	12	0.0276129	0.00920429	0.0159423	0	0	6	0.00646398	0	0	0.00215466	0.00373198
Fungi	Ascomycota	Lecanoromycetes	Caliciales	Physciaceae	8	0.016035	49	0.044231	0	0	0.0200887	0.0223924	0	0	0	0	0	0	0	0
Fungi	Ascomycota	Lecanoromycetes	Lecanorales	Other	10	0.0200437	30	0.0270802	0	0	0.015708	0.0140511	0	0	13	0.0140053	0	0	0.00466843	0.00808596
Fungi	Ascomycota	Lecanoromycetes	Lecanorales	Parmeliaceae	11	0.0220481	43	0.038815	11	0.0253118	0.0287249	0.00888929	0	0	0	0	0	0	0	0
Fungi	Ascomycota	Lecanoromycetes	Lecanorales	Ramalinaceae	0	0	8	0.00722139	0	0	0.00240713	0.00416927	0	0	0	0	0	0	0	0
Fungi	Ascomycota	Lecanoromycetes	Lecanoromycetes_ord_Incertae_sedis	Lecanoromycetes_fam_Incertae_sedis	0	0	14	0.0126374	0	0	0.00421248	0.00729622	0	0	0	0	0	0	0	0
Fungi	Ascomycota	Lecanoromycetes	Teloschistales	Teloschistaceae	0	0	7	0.00631872	0	0	0.00210624	0.00364811	0	0	0	0	0	0	0	0
Fungi	Ascomycota	Leotiomycetes	Other	Other	22	0.0440961	84	0.0758246	39	0.0897418	0.0698875	0.0233948	19	0.0247909	0	0	17	0.0210022	0.0152644	0.0133544
Fungi	Ascomycota	Leotiomycetes	Erysiphales	Erysiphaceae	32	0.0641398	7	0.00631872	26	0.0598279	0.0434288	0.0322105	0	0	0	0	0	0	0	0
Fungi	Ascomycota	Leotiomycetes	Helotiales	Other	71	0.14231	252	0.227474	106	0.243914	0.204566	0.054538	0	0	0	0	0	0	0	0
Fungi	Ascomycota	Leotiomycetes	Helotiales	Dermateaceae	0	0	0	0	0	0	0	0	0	0	8	0.00861865	0	0	0.00287288	0.00497598
Fungi	Ascomycota	Leotiomycetes	Helotiales	Helotiaceae	14	0.0280612	30	0.0270802	10	0.0230107	0.0260507	0.002678	0	0	4	0.00430932	6	0.00741253	0.00390729	0.00372258
Fungi	Ascomycota	Leotiomycetes	Helotiales	Helotiales_fam_Incertae_sedis	36	0.0721573	81	0.0731166	41	0.094344	0.0798726	0.0125417	12	0.0156574	27	0.0290879	6	0.00741253	0.017386	0.0109406
Fungi	Ascomycota	Leotiomycetes	Helotiales	Hyaloscyphaceae	9	0.0180393	24	0.0216642	12	0.0276129	0.0224388	0.00483355	3	0.00391435	14	0.0150826	0	0	0.00633233	0.00782665
Fungi	Ascomycota	Leotiomycetes	Helotiales	Sclerotiniaceae	118	0.236516	127	0.11464	61	0.140365	0.16384	0.0642397	730	0.952493	547	0.5893	243	0.300208	0.614	0.326843
Fungi	Ascomycota	Leotiomycetes	Helotiales	Vibrisseaceae	10	0.0200437	10	0.00902674	0	0	0.00969014	0.0100383	0	0	0	0	0	0	0	0
Fungi	Ascomycota	Leotiomycetes	Phacidiales	unidentified	12	0.0240524	0	0	0	0	0.00801748	0.0138867	0	0	0	0	0	0	0	0
Fungi	Ascomycota	Leotiomycetes	Rhytismatales	Rhytismataceae	17	0.0340743	29	0.0261775	6	0.0138064	0.0246861	0.0102159	0	0	0	0	0	0	0	0
Fungi	Ascomycota	Leotiomycetes	Rhytismatales	unidentified	0	0	16	0.0144428	0	0	0.00481426	0.00833854	0	0	0	0	0	0	0	0
Fungi	Ascomycota	Leotiomycetes	Thelebolales	Pseudeurotiaceae	1332	2.66982	2124	1.91728	1087	2.50127	2.36279	0.39492	53	0.0691536	254	0.273642	15	0.0185313	0.120442	0.135068
Fungi	Ascomycota	Leotiomycetes	unidentified	unidentified	0	0	6	0.00541604	0	0	0.00180535	0.00312695	0	0	0	0	0	0	0	0
Fungi	Ascomycota	Pezizomycetes	Pezizales	Pyronemataceae	17	0.0340743	0	0	0	0	0.0113581	0.0196728	0	0	0	0	0	0	0	0
Fungi	Ascomycota	Saccharomycetes	Saccharomycetales	Other	5	0.0100218	0	0	0	0	0.00334062	0.00578612	3274	4.27186	2605	2.80645	1047	1.29349	2.7906	1.48925
Fungi	Ascomycota	Saccharomycetes	Saccharomycetales	Debaryomycetaceae	0	0	22	0.0198588	8	0.0184086	0.0127558	0.0110706	0	0	0	0	0	0	0	0
Fungi	Ascomycota	Saccharomycetes	Saccharomycetales	Metschnikowiaceae	152	0.304664	768	0.693253	736	1.69359	0.897169	0.716564	38428	50.1403	39725	42.797	32865	40.6021	44.5131	4.99528
Fungi	Ascomycota	Saccharomycetes	Saccharomycetales	Phaffomycetaceae	7	0.0140306	2	0.00180535	41	0.094344	0.0367266	0.0502711	3	0.00391435	0	0	0	0	0.00130478	0.00225995
Fungi	Ascomycota	Saccharomycetes	Saccharomycetales	Pichiaceae	111	0.222485	54	0.0487444	200	0.460214	0.243815	0.206563	25	0.0326196	45	0.0484799	229	0.282912	0.121337	0.140152
Fungi	Ascomycota	Saccharomycetes	Saccharomycetales	Saccharomycetaceae	33	0.0661442	0	0	16	0.0368172	0.0343205	0.0331427	0	0	0	0	0	0	0	0
Fungi	Ascomycota	Saccharomycetes	Saccharomycetales	Saccharomycetales_fam_Incertae_sedis	8	0.016035	0	0	0	0	0.00534499	0.00925779	0	0	0	0	13	0.0160605	0.0053535	0.00927253
Fungi	Ascomycota	Saccharomycetes	Saccharomycetales	Saccharomycodaceae	216	0.432944	80	0.0722139	413	0.950343	0.485167	0.441388	387	0.504952	107	0.115274	0	0	0.206742	0.264611
Fungi	Ascomycota	Sordariomycetes	Diaporthales	Diaporthaceae	0	0	0	0	8	0.0184086	0.00613619	0.0106282	0	0	6	0.00646398	0	0	0.00215466	0.00373198
Fungi	Ascomycota	Sordariomycetes	Diaporthales	Gnomoniaceae	8	0.016035	9	0.00812406	0	0	0.00805301	0.00801771	5	0.00652392	0	0	0	0	0.00217464	0.00376659
Fungi	Ascomycota	Sordariomycetes	Diaporthales	Melanconidaceae	20	0.0400874	0	0	0	0	0.0133625	0.0231445	0	0	0	0	0	0	0	0
Fungi	Ascomycota	Sordariomycetes	Glomerellales	Glomerellaceae	0	0	6	0.00541604	0	0	0.00180535	0.00312695	165	0.215289	217	0.233781	73	0.0901858	0.179752	0.0781157
Fungi	Ascomycota	Sordariomycetes	Glomerellales	Plectosphaerellaceae	0	0	0	0	0	0	0	0	0	0	0	0	5	0.00617711	0.00205904	0.00356636
Fungi	Ascomycota	Sordariomycetes	Hypocreales	Clavicipitaceae	0	0	15	0.0135401	0	0	0.00451337	0.00781738	0	0	0	0	0	0	0	0
Fungi	Ascomycota	Sordariomycetes	Hypocreales	Cordycipitaceae	0	0	16	0.0144428	0	0	0.00481426	0.00833854	0	0	0	0	0	0	0	0
Fungi	Ascomycota	Sordariomycetes	Hypocreales	Hypocreales_fam_Incertae_sedis	0	0	0	0	0	0	0	0	4	0.00521914	0	0	11	0.0135896	0.00626959	0.00685545
Fungi	Ascomycota	Sordariomycetes	Hypocreales	Nectriaceae	26	0.0521136	15	0.0135401	6	0.0138064	0.0264867	0.0221939	93	0.121345	247	0.266101	34	0.0420043	0.14315	0.113628
Fungi	Ascomycota	Sordariomycetes	Lulworthiales	Lulworthiaceae	0	0	14	0.0126374	0	0	0.00421248	0.00729622	0	0	0	0	0	0	0	0
Fungi	Ascomycota	Sordariomycetes	Magnaporthales	Magnaporthaceae	0	0	4	0.00361069	0	0	0.00120356	0.00208464	0	0	0	0	0	0	0	0
Fungi	Ascomycota	Sordariomycetes	Myrmecridiales	Myrmecridiaceae	0	0	5	0.00451337	0	0	0.00150446	0.00260579	0	0	0	0	0	0	0	0
Fungi	Ascomycota	Sordariomycetes	Xylariales	Other	0	0	0	0	13	0.0299139	0.00997131	0.0172708	0	0	0	0	0	0	0	0
Fungi	Ascomycota	Sordariomycetes	Xylariales	Amphisphaeriaceae	0	0	38	0.0343016	22	0.0506236	0.0283084	0.0258385	0	0	5	0.00538665	0	0	0.00179555	0.00310999
Fungi	Ascomycota	Sordariomycetes	Xylariales	Bartaliniaceae	66	0.132288	84	0.0758246	116	0.266924	0.158346	0.0981785	20	0.0260957	31	0.0333973	13	0.0160605	0.0251845	0.00870423
Fungi	Ascomycota	Taphrinomycetes	Taphrinales	Taphrinaceae	9678	19.3983	18364	16.5767	8361	19.2393	18.4048	1.58513	1563	2.03938	2440	2.62869	1314	1.62334	2.09714	0.505154
Fungi	Basidiomycota	Other	Other	Other	1151	2.30703	2089	1.88569	792	1.82245	2.00505	0.263422	42	0.054801	171	0.184224	25	0.0308856	0.08997	0.0824972
Fungi	Basidiomycota	Agaricomycetes	Other	Other	23	0.0461005	33	0.0297882	0	0	0.0252962	0.0233762	0	0	0	0	0	0	0	0
Fungi	Basidiomycota	Agaricomycetes	Agaricales	Other	0	0	8	0.00722139	6	0.0138064	0.00700927	0.00690566	0	0	0	0	0	0	0	0
Fungi	Basidiomycota	Agaricomycetes	Agaricales	Pleurotaceae	0	0	0	0	7	0.0161075	0.00536917	0.00929967	0	0	0	0	0	0	0	0
Fungi	Basidiomycota	Agaricomycetes	Agaricales	Psathyrellaceae	0	0	9	0.00812406	0	0	0.00270802	0.00469043	0	0	8	0.00861865	0	0	0.00287288	0.00497598
Fungi	Basidiomycota	Agaricomycetes	Agaricales	Tricholomataceae	5	0.0100218	0	0	0	0	0.00334062	0.00578612	0	0	0	0	0	0	0	0
Fungi	Basidiomycota	Agaricomycetes	Auriculariales	Exidiaceae	0	0	12	0.0108321	0	0	0.00361069	0.00625391	0	0	0	0	0	0	0	0
Fungi	Basidiomycota	Agaricomycetes	Cantharellales	Cantharellales_fam_Incertae_sedis	5	0.0100218	6	0.00541604	3	0.00690322	0.00744704	0.00235057	0	0	0	0	0	0	0	0
Fungi	Basidiomycota	Agaricomycetes	Cantharellales	Ceratobasidiaceae	7	0.0140306	25	0.0225668	0	0	0.0121991	0.0113944	0	0	8	0.00861865	9	0.0111188	0.00657915	0.00583323
Fungi	Basidiomycota	Agaricomycetes	Cantharellales	Clavulinaceae	0	0	0	0	10	0.0230107	0.00767024	0.0132852	0	0	0	0	0	0	0	0
Fungi	Basidiomycota	Agaricomycetes	Corticiales	Corticiaceae	0	0	0	0	7	0.0161075	0.00536917	0.00929967	0	0	17	0.0183146	0	0	0.00610487	0.010574
Fungi	Basidiomycota	Agaricomycetes	Corticiales	Vuilleminiaceae	0	0	9	0.00812406	0	0	0.00270802	0.00469043	0	0	0	0	0	0	0	0
Fungi	Basidiomycota	Agaricomycetes	Hymenochaetales	Hymenochaetaceae	0	0	0	0	8	0.0184086	0.00613619	0.0106282	0	0	0	0	0	0	0	0
Fungi	Basidiomycota	Agaricomycetes	Hymenochaetales	Hymenochaetales_fam_Incertae_sedis	0	0	0	0	0	0	0	0	3	0.00391435	5	0.00538665	0	0	0.00310034	0.00278406
Fungi	Basidiomycota	Agaricomycetes	Hymenochaetales	Schizoporaceae	0	0	0	0	0	0	0	0	0	0	13	0.0140053	0	0	0.00466843	0.00808596
Fungi	Basidiomycota	Agaricomycetes	Hymenochaetales	Tubulicrinaceae	3	0.00601311	0	0	0	0	0.00200437	0.00347167	0	0	0	0	0	0	0	0
Fungi	Basidiomycota	Agaricomycetes	Polyporales	Other	12	0.0240524	0	0	0	0	0.00801748	0.0138867	0	0	0	0	0	0	0	0
Fungi	Basidiomycota	Agaricomycetes	Polyporales	Ganodermataceae	0	0	11	0.00992941	0	0	0.0033098	0.00573275	3	0.00391435	0	0	0	0	0.00130478	0.00225995
Fungi	Basidiomycota	Agaricomycetes	Polyporales	Meruliaceae	6	0.0120262	12	0.0108321	0	0	0.00761943	0.00662558	12	0.0156574	0	0	12	0.0148251	0.0101608	0.00880937
Fungi	Basidiomycota	Agaricomycetes	Polyporales	Polyporaceae	0	0	3	0.00270802	0	0	0.000902674	0.00156348	0	0	0	0	0	0	0	0
Fungi	Basidiomycota	Agaricomycetes	Russulales	Peniophoraceae	0	0	4	0.00361069	0	0	0.00120356	0.00208464	0	0	0	0	0	0	0	0
Fungi	Basidiomycota	Agaricomycetes	Russulales	unidentified	3	0.00601311	13	0.0117348	0	0	0.00591596	0.00586798	0	0	0	0	0	0	0	0
Fungi	Basidiomycota	Agaricostilbomycetes	Agaricostilbales	Chionosphaeraceae	48	0.0962097	6	0.00541604	19	0.0437204	0.0484487	0.0455812	0	0	10	0.0107733	0	0	0.0035911	0.00621997
Fungi	Basidiomycota	Agaricostilbomycetes	Agaricostilbales	Kondoaceae	42	0.0841835	66	0.0595765	40	0.0920429	0.078601	0.0169379	19	0.0247909	13	0.0140053	5	0.00617711	0.0149911	0.00934597
Fungi	Basidiomycota	Cystobasidiomycetes	Other	Other	63	0.126275	41	0.0370096	73	0.167978	0.110421	0.0669083	41	0.0534962	20	0.0215466	29	0.0358272	0.0369567	0.0160047
Fungi	Basidiomycota	Cystobasidiomycetes	Cystobasidiales	Cystobasidiaceae	0	0	18	0.0162481	0	0	0.00541604	0.00938086	0	0	0	0	4	0.00494169	0.00164723	0.00285308
Fungi	Basidiomycota	Cystobasidiomycetes	Cystobasidiomycetes_ord_Incertae_sedis	Buckleyzymaceae	11	0.0220481	154	0.139012	30	0.0690322	0.0766973	0.0588574	0	0	16	0.0172373	0	0	0.00574576	0.00995196
Fungi	Basidiomycota	Cystobasidiomycetes	Cystobasidiomycetes_ord_Incertae_sedis	Symmetrosporaceae	58	0.116253	121	0.109224	86	0.197892	0.141123	0.049289	19	0.0247909	0	0	16	0.0197668	0.0148526	0.0131057
Fungi	Basidiomycota	Cystobasidiomycetes	Erythrobasidiales	Erythrobasidiaceae	19	0.038083	30	0.0270802	7	0.0161075	0.0270902	0.0109878	5	0.00652392	50	0.0538665	0	0	0.0201302	0.0293981
Fungi	Basidiomycota	Exobasidiomycetes	Entylomatales	Entylomatales_fam_Incertae_sedis	0	0	0	0	0	0	0	0	30	0.0391435	12	0.012928	0	0	0.0173572	0.0199441
Fungi	Basidiomycota	Exobasidiomycetes	Exobasidiales	Exobasidiaceae	74	0.148323	202	0.18234	70	0.161075	0.163913	0.017185	260	0.339244	414	0.446015	203	0.250791	0.34535	0.0977553
Fungi	Basidiomycota	Exobasidiomycetes	Golubeviales	Golubeviaceae	0	0	0	0	0	0	0	0	4	0.00521914	0	0	0	0	0.00173971	0.00301327
Fungi	Basidiomycota	Exobasidiomycetes	Microstromatales	Other	0	0	7	0.00631872	18	0.0414193	0.0159127	0.0223142	0	0	0	0	0	0	0	0
Fungi	Basidiomycota	Exobasidiomycetes	Microstromatales	Microstromatales_fam_Incertae_sedis	0	0	11	0.00992941	12	0.0276129	0.0125141	0.0139867	0	0	0	0	0	0	0	0
Fungi	Basidiomycota	Exobasidiomycetes	Microstromatales	unidentified	20	0.0400874	39	0.0352043	0	0	0.0250972	0.0218715	9	0.0117431	14	0.0150826	0	0	0.0089419	0.00792189
Fungi	Basidiomycota	Malasseziomycetes	Malasseziales	Malasseziaceae	8	0.016035	2	0.00180535	11	0.0253118	0.014384	0.0118399	0	0	18	0.019392	4	0.00494169	0.00811121	0.010077
Fungi	Basidiomycota	Microbotryomycetes	Other	Other	26	0.0521136	25	0.0225668	42	0.096645	0.0571085	0.0372908	69	0.0900301	159	0.171296	37	0.0457106	0.102345	0.0636918
Fungi	Basidiomycota	Microbotryomycetes	Microbotryales	Ustilentylomataceae	0	0	0	0	0	0	0	0	4	0.00521914	0	0	0	0	0.00173971	0.00301327
Fungi	Basidiomycota	Microbotryomycetes	Microbotryomycetes_ord_Incertae_sedis	Other	0	0	6	0.00541604	0	0	0.00180535	0.00312695	0	0	0	0	0	0	0	0
Fungi	Basidiomycota	Microbotryomycetes	Microbotryomycetes_ord_Incertae_sedis	Chrysozymaceae	0	0	0	0	0	0	0	0	14	0.018267	0	0	4	0.00494169	0.00773622	0.00944869
Fungi	Basidiomycota	Microbotryomycetes	Microbotryomycetes_ord_Incertae_sedis	Microbotryomycetes_fam_Incertae_sedis	0	0	17	0.0153455	0	0	0.00511515	0.0088597	0	0	29	0.0312426	0	0	0.0104142	0.0180379
Fungi	Basidiomycota	Microbotryomycetes	Sporidiobolales	Sporidiobolaceae	34	0.0681486	57	0.0514524	86	0.197892	0.105831	0.0801632	16	0.0208766	32	0.0344746	16	0.0197668	0.0250393	0.00819002
Fungi	Basidiomycota	Pucciniomycetes	Pucciniales	Coleosporiaceae	0	0	5	0.00451337	0	0	0.00150446	0.00260579	0	0	0	0	0	0	0	0
Fungi	Basidiomycota	Pucciniomycetes	Pucciniales	Pucciniastraceae	0	0	3	0.00270802	0	0	0.000902674	0.00156348	0	0	0	0	0	0	0	0
Fungi	Basidiomycota	Tremellomycetes	Other	Other	11	0.0220481	0	0	0	0	0.00734935	0.0127295	0	0	0	0	0	0	0	0
Fungi	Basidiomycota	Tremellomycetes	Cystofilobasidiales	Cystofilobasidiaceae	5	0.0100218	0	0	0	0	0.00334062	0.00578612	0	0	0	0	0	0	0	0
Fungi	Basidiomycota	Tremellomycetes	Cystofilobasidiales	Cystofilobasidiales_fam_Incertae_sedis	25	0.0501092	34	0.0306909	11	0.0253118	0.0353706	0.0130443	0	0	0	0	4	0.00494169	0.00164723	0.00285308
Fungi	Basidiomycota	Tremellomycetes	Cystofilobasidiales	Mrakiaceae	13	0.0260568	21	0.0189561	6	0.0138064	0.0196065	0.00615102	0	0	0	0	5	0.00617711	0.00205904	0.00356636
Fungi	Basidiomycota	Tremellomycetes	Filobasidiales	Filobasidiaceae	975	1.95426	1695	1.53003	924	2.12619	1.87016	0.306848	148	0.193108	301	0.324277	92	0.113659	0.210348	0.106362
Fungi	Basidiomycota	Tremellomycetes	Holtermanniales	Holtermanniales_fam_Incertae_sedis	7	0.0140306	67	0.0604791	36	0.0828386	0.0524494	0.0350998	0	0	5	0.00538665	6	0.00741253	0.0042664	0.00383114
Fungi	Basidiomycota	Tremellomycetes	Tremellales	Other	970	1.94424	2832	2.55637	1082	2.48976	2.33012	0.335842	61	0.0795919	181	0.194997	74	0.0914212	0.122003	0.0634904
Fungi	Basidiomycota	Tremellomycetes	Tremellales	Bulleraceae	1227	2.45936	2219	2.00303	953	2.19292	2.21844	0.229232	364	0.474942	594	0.639934	197	0.243378	0.452751	0.199207
Fungi	Basidiomycota	Tremellomycetes	Tremellales	Bulleribasidiaceae	412	0.8258	867	0.782618	234	0.538451	0.715623	0.154947	20	0.0260957	40	0.0430932	34	0.0420043	0.0370644	0.00951479
Fungi	Basidiomycota	Tremellomycetes	Tremellales	Cryptococcaceae	0	0	16	0.0144428	21	0.0483225	0.0209218	0.0248042	0	0	0	0	0	0	0	0
Fungi	Basidiomycota	Tremellomycetes	Tremellales	Rhynchogastremataceae	20	0.0400874	0	0	21	0.0483225	0.02947	0.0258518	20	0.0260957	17	0.0183146	0	0	0.0148034	0.0133975
Fungi	Basidiomycota	Tremellomycetes	Tremellales	Tremellaceae	6	0.0120262	24	0.0216642	6	0.0138064	0.0158323	0.00512841	0	0	9	0.00969598	0	0	0.00323199	0.00559798
Fungi	Basidiomycota	Tremellomycetes	Tremellales	unidentified	174	0.34876	195	0.176021	166	0.381978	0.302253	0.110574	61	0.0795919	129	0.138976	74	0.0914212	0.10333	0.0314319
Fungi	Basidiomycota	Ustilaginomycetes	Ustilaginales	Ustilaginaceae	0	0	12	0.0108321	8	0.0184086	0.00974689	0.00925214	4	0.00521914	0	0	0	0	0.00173971	0.00301327
Fungi	Chytridiomycota	Spizellomycetes	Spizellomycetales	Powellomycetaceae	0	0	42	0.0379123	25	0.0575268	0.031813	0.0292444	40	0.0521914	50	0.0538665	41	0.0506523	0.0522367	0.0016076

## Sheet: Genus
					Table S1. Fungal taxonomy abundance count for sea buckthorn samples at different ripening stages from phylum to species level
						UB1		UB2		UB3		UB average (%)	UB Standart deviation (%)	RB1		RB2		RB3		RB average (%)	RB Standart deviation (%)
Kingdom	Phylum	Class	Order	Family	Genus	Reads	Ratio, %	Reads	Ratio, %	Reads	Ratio, %			Reads	Ratio, %	Reads	Ratio, %	Reads	Ratio, %
Fungi	Other	Other	Other	Other	Other	2092	4.19314	4691	4.23444	1927	4.43417	4.28725	0.128898	501	0.653697	695	0.748745	408	0.504052	0.635498	0.123357
Fungi	Ascomycota	Other	Other	Other	Other	3822	7.6607	7673	6.92622	2696	6.20369	6.9302	0.728513	1476	1.92586	2322	2.50156	1198	1.48004	1.96915	0.512137
Fungi	Ascomycota	Arthoniomycetes	Lichenostigmatales	Phaeococcomycetaceae	Phaeococcomyces	0	0	21	0.0189561	12	0.0276129	0.015523	0.0141229	0	0	5	0.00538665	2	0.00247084	0.00261917	0.00269639
Fungi	Ascomycota	Arthoniomycetes	unidentified	unidentified	unidentified	46	0.092201	19	0.0171508	9	0.0207097	0.0433538	0.0423403	0	0	10	0.0107733	0	0	0.0035911	0.00621997
Fungi	Ascomycota	Dothideomycetes	Other	Other	Other	854	1.71173	1215	1.09675	852	1.96051	1.58966	0.444632	66	0.0861158	206	0.22193	29	0.0358272	0.114624	0.0962711
Fungi	Ascomycota	Dothideomycetes	Botryosphaeriales	unidentified	unidentified	36	0.0721573	146	0.13179	62	0.142666	0.115538	0.0379604	32	0.0417531	8	0.00861865	19	0.023473	0.0246149	0.0165967
Fungi	Ascomycota	Dothideomycetes	Capnodiales	Other	Other	3811	7.63865	7147	6.45141	3034	6.98145	7.02384	0.594755	212	0.276614	393	0.423391	77	0.0951275	0.265044	0.164437
Fungi	Ascomycota	Dothideomycetes	Capnodiales	Capnodiales_fam_Incertae_sedis	Microcyclospora	0	0	7	0.00631872	0	0	0.00210624	0.00364811	4	0.00521914	0	0	0	0	0.00173971	0.00301327
Fungi	Ascomycota	Dothideomycetes	Capnodiales	Cladosporiaceae	Cladosporium	4481	8.98158	7522	6.78991	3716	8.55078	8.10743	1.16115	612	0.798528	1050	1.1312	376	0.464519	0.798081	0.33334
Fungi	Ascomycota	Dothideomycetes	Capnodiales	Cladosporiaceae	Rachicladosporium	11	0.0220481	32	0.0288856	0	0	0.0169779	0.0150955	0	0	11	0.0118506	8	0.00988338	0.00724467	0.00635071
Fungi	Ascomycota	Dothideomycetes	Capnodiales	Dissoconiaceae	Dissoconium	0	0	22	0.0198588	0	0	0.00661961	0.0114655	13	0.0169622	0	0	14	0.0172959	0.0114194	0.00989087
Fungi	Ascomycota	Dothideomycetes	Capnodiales	Mycosphaerellaceae	Periconiella	0	0	11	0.00992941	0	0	0.0033098	0.00573275	4	0.00521914	11	0.0118506	0	0	0.00568993	0.00593933
Fungi	Ascomycota	Dothideomycetes	Capnodiales	Mycosphaerellaceae	Ramularia	61	0.122267	103	0.0929754	9	0.0207097	0.0786505	0.0522719	57	0.0743727	28	0.0301653	38	0.046946	0.0504947	0.0223164
Fungi	Ascomycota	Dothideomycetes	Capnodiales	Mycosphaerellaceae	Zymoseptoria	7	0.0140306	26	0.0234695	50	0.115054	0.0508512	0.0558008	0	0	7	0.00754132	7	0.00864795	0.00539642	0.00470608
Fungi	Ascomycota	Dothideomycetes	Capnodiales	Mycosphaerellaceae	unidentified	89	0.178389	53	0.0478417	10	0.0230107	0.0830804	0.0834681	27	0.0352292	36	0.0387839	22	0.0271793	0.0337308	0.00594565
Fungi	Ascomycota	Dothideomycetes	Capnodiales	Teratosphaeriaceae	Other	0	0	16	0.0144428	0	0	0.00481426	0.00833854	0	0	0	0	0	0	0	0
Fungi	Ascomycota	Dothideomycetes	Capnodiales	Teratosphaeriaceae	Capnobotryella	0	0	62	0.0559658	0	0	0.0186553	0.0323119	26	0.0339244	0	0	0	0	0.0113081	0.0195863
Fungi	Ascomycota	Dothideomycetes	Capnodiales	Teratosphaeriaceae	Devriesia	0	0	40	0.0361069	0	0	0.0120356	0.0208464	0	0	18	0.019392	0	0	0.00646398	0.011196
Fungi	Ascomycota	Dothideomycetes	Capnodiales	Teratosphaeriaceae	unidentified	17	0.0340743	105	0.0947807	0	0	0.0429517	0.0480099	0	0	0	0	49	0.0605357	0.0201786	0.0349503
Fungi	Ascomycota	Dothideomycetes	Capnodiales	unidentified	unidentified	50	0.100218	133	0.120056	47	0.10815	0.109475	0.00998466	5	0.00652392	8	0.00861865	6	0.00741253	0.00751837	0.00105136
Fungi	Ascomycota	Dothideomycetes	Dothideales	Other	Other	8	0.016035	0	0	0	0	0.00534499	0.00925779	0	0	0	0	0	0	0	0
Fungi	Ascomycota	Dothideomycetes	Dothideales	Aureobasidiaceae	Aureobasidium	14141	28.3438	41236	37.2227	12417	28.5724	31.3796	5.06151	25355	33.0828	36801	39.6469	39680	49.0215	40.5837	8.01056
Fungi	Ascomycota	Dothideomycetes	Dothideales	Dothioraceae	Perusta	0	0	14	0.0126374	6	0.0138064	0.00881462	0.00765603	0	0	0	0	0	0	0	0
Fungi	Ascomycota	Dothideomycetes	Dothideales	unidentified	unidentified	1563	3.13283	5100	4.60364	1531	3.52294	3.75314	0.761945	1242	1.62054	1697	1.82823	1778	2.19658	1.88178	0.291729
Fungi	Ascomycota	Dothideomycetes	Dothideomycetes_ord_Incertae_sedis	Dothideomycetes_fam_Incertae_sedis	Peltaster	0	0	0	0	0	0	0	0	17	0.0221813	0	0	0	0	0.00739378	0.0128064
Fungi	Ascomycota	Dothideomycetes	Dothideomycetes_ord_Incertae_sedis	Dothideomycetes_fam_Incertae_sedis	Radulidium	9	0.0180393	0	0	0	0	0.00601311	0.010415	0	0	0	0	0	0	0	0
Fungi	Ascomycota	Dothideomycetes	Myriangiales	Elsinoaceae	Other	0	0	9	0.00812406	0	0	0.00270802	0.00469043	0	0	3	0.00323199	0	0	0.00107733	0.00186599
Fungi	Ascomycota	Dothideomycetes	Myriangiales	Elsinoaceae	unidentified	18	0.0360787	42	0.0379123	16	0.0368172	0.036936	0.000922585	0	0	21	0.0226239	5	0.00617711	0.00960035	0.011694
Fungi	Ascomycota	Dothideomycetes	Pleosporales	Other	Other	165	0.330721	212	0.191367	124	0.285333	0.26914	0.0710742	308	0.401874	253	0.272565	104	0.128484	0.267641	0.136761
Fungi	Ascomycota	Dothideomycetes	Pleosporales	Didymellaceae	Neoascochyta	3	0.00601311	0	0	5	0.0115054	0.00583949	0.00575465	0	0	0	0	0	0	0	0
Fungi	Ascomycota	Dothideomycetes	Pleosporales	Didymellaceae	unidentified	399	0.799743	409	0.369194	213	0.490128	0.553022	0.222059	252	0.328806	154	0.165909	146	0.180372	0.225029	0.0901639
Fungi	Ascomycota	Dothideomycetes	Pleosporales	Didymosphaeriaceae	Paraconiothyrium	13	0.0260568	21	0.0189561	16	0.0368172	0.0272767	0.00899278	18	0.0234861	0	0	10	0.0123542	0.0119468	0.0117484
Fungi	Ascomycota	Dothideomycetes	Pleosporales	Didymosphaeriaceae	Paraphaeosphaeria	0	0	14	0.0126374	0	0	0.00421248	0.00729622	0	0	0	0	0	0	0	0
Fungi	Ascomycota	Dothideomycetes	Pleosporales	Leptosphaeriaceae	Other	0	0	0	0	7	0.0161075	0.00536917	0.00929967	0	0	0	0	0	0	0	0
Fungi	Ascomycota	Dothideomycetes	Pleosporales	Lophiostomataceae	unidentified	0	0	17	0.0153455	0	0	0.00511515	0.0088597	0	0	0	0	0	0	0	0
Fungi	Ascomycota	Dothideomycetes	Pleosporales	Montagnulaceae	unidentified	6	0.0120262	0	0	0	0	0.00400874	0.00694334	0	0	0	0	0	0	0	0
Fungi	Ascomycota	Dothideomycetes	Pleosporales	Phaeosphaeriaceae	Other	26	0.0521136	32	0.0288856	21	0.0483225	0.0431072	0.0124613	30	0.0391435	49	0.0527892	10	0.0123542	0.0347623	0.0205704
Fungi	Ascomycota	Dothideomycetes	Pleosporales	Phaeosphaeriaceae	Chaetosphaeronema	29	0.0581267	63	0.0568684	5	0.0115054	0.0421668	0.0265611	0	0	0	0	0	0	0	0
Fungi	Ascomycota	Dothideomycetes	Pleosporales	Phaeosphaeriaceae	Leptospora	11	0.0220481	0	0	0	0	0.00734935	0.0127295	0	0	0	0	0	0	0	0
Fungi	Ascomycota	Dothideomycetes	Pleosporales	Phaeosphaeriaceae	Phaeosphaeria	10	0.0200437	27	0.0243722	14	0.032215	0.0255436	0.00616964	0	0	0	0	0	0	0	0
Fungi	Ascomycota	Dothideomycetes	Pleosporales	Phaeosphaeriaceae	unidentified	109	0.218476	139	0.125472	60	0.138064	0.160671	0.0504555	29	0.0378388	71	0.0764905	21	0.0259439	0.0467577	0.0264273
Fungi	Ascomycota	Dothideomycetes	Pleosporales	Pleosporaceae	Other	0	0	40	0.0361069	4	0.00920429	0.0151037	0.0187625	20	0.0260957	30	0.0323199	0	0	0.0194719	0.0171479
Fungi	Ascomycota	Dothideomycetes	Pleosporales	Pleosporaceae	Alternaria	217	0.434948	251	0.226571	113	0.260021	0.30718	0.111907	138	0.18006	118	0.127125	49	0.0605357	0.122574	0.0598921
Fungi	Ascomycota	Dothideomycetes	Pleosporales	Pleosporaceae	unidentified	0	0	0	0	12	0.0276129	0.00920429	0.0159423	0	0	11	0.0118506	0	0	0.00395021	0.00684197
Fungi	Ascomycota	Dothideomycetes	Pleosporales	unidentified	unidentified	5	0.0100218	0	0	15	0.0345161	0.014846	0.0177565	0	0	0	0	0	0	0	0
Fungi	Ascomycota	Dothideomycetes	Venturiales	Other	Other	0	0	0	0	10	0.0230107	0.00767024	0.0132852	0	0	0	0	0	0	0	0
Fungi	Ascomycota	Dothideomycetes	Venturiales	Venturiaceae	Venturia	0	0	37	0.0333989	0	0	0.011133	0.0192829	0	0	0	0	0	0	0	0
Fungi	Ascomycota	Dothideomycetes	Venturiales	unidentified	unidentified	14	0.0280612	5	0.00451337	10	0.0230107	0.0185284	0.0123973	0	0	0	0	0	0	0	0
Fungi	Ascomycota	Eurotiomycetes	Other	Other	Other	0	0	9	0.00812406	11	0.0253118	0.0111453	0.0129235	0	0	0	0	4	0.00494169	0.00164723	0.00285308
Fungi	Ascomycota	Eurotiomycetes	Chaetothyriales	Other	Other	149	0.298651	203	0.183243	166	0.381978	0.287957	0.0997983	56	0.0730679	58	0.0624852	34	0.0420043	0.0591858	0.0157924
Fungi	Ascomycota	Eurotiomycetes	Chaetothyriales	Chaetothyriaceae	Ceramothyrium	8	0.016035	9	0.00812406	3	0.00690322	0.0103541	0.00495751	0	0	11	0.0118506	0	0	0.00395021	0.00684197
Fungi	Ascomycota	Eurotiomycetes	Chaetothyriales	Herpotrichiellaceae	Other	9	0.0180393	5	0.00451337	11	0.0253118	0.0159548	0.0105547	0	0	7	0.00754132	0	0	0.00251377	0.00435398
Fungi	Ascomycota	Eurotiomycetes	Chaetothyriales	Herpotrichiellaceae	Exophiala	0	0	130	0.117348	0	0	0.0391159	0.0677507	10	0.0130478	0	0	0	0	0.00434928	0.00753318
Fungi	Ascomycota	Eurotiomycetes	Chaetothyriales	Trichomeriaceae	Knufia	6	0.0120262	53	0.0478417	9	0.0207097	0.0268592	0.0186829	7	0.00913349	8	0.00861865	0	0	0.00591738	0.00513106
Fungi	Ascomycota	Eurotiomycetes	Chaetothyriales	Trichomeriaceae	unidentified	33	0.0661442	51	0.0460364	12	0.0276129	0.0465978	0.0192718	12	0.0156574	13	0.0140053	5	0.00617711	0.0119466	0.00506436
Fungi	Ascomycota	Eurotiomycetes	Chaetothyriales	unidentified	unidentified	0	0	12	0.0108321	10	0.0230107	0.0112809	0.0115119	6	0.00782871	16	0.0172373	4	0.00494169	0.0100026	0.0064296
Fungi	Ascomycota	Eurotiomycetes	Eurotiales	Aspergillaceae	Penicillium	0	0	6	0.00541604	0	0	0.00180535	0.00312695	6	0.00782871	9	0.00969598	6	0.00741253	0.00831241	0.00121614
Fungi	Ascomycota	Eurotiomycetes	unidentified	unidentified	unidentified	51	0.102223	87	0.0785326	42	0.096645	0.0924668	0.0123855	48	0.0626297	48	0.0517119	53	0.0654774	0.0599396	0.00726632
Fungi	Ascomycota	Lecanoromycetes	Other	Other	Other	0	0	0	0	12	0.0276129	0.00920429	0.0159423	0	0	6	0.00646398	0	0	0.00215466	0.00373198
Fungi	Ascomycota	Lecanoromycetes	Caliciales	Physciaceae	Physcia	8	0.016035	49	0.044231	0	0	0.0200887	0.0223924	0	0	0	0	0	0	0	0
Fungi	Ascomycota	Lecanoromycetes	Lecanorales	Other	Other	10	0.0200437	30	0.0270802	0	0	0.015708	0.0140511	0	0	13	0.0140053	0	0	0.00466843	0.00808596
Fungi	Ascomycota	Lecanoromycetes	Lecanorales	Parmeliaceae	Other	0	0	12	0.0108321	11	0.0253118	0.012048	0.0126996	0	0	0	0	0	0	0	0
Fungi	Ascomycota	Lecanoromycetes	Lecanorales	Parmeliaceae	unidentified	11	0.0220481	31	0.0279829	0	0	0.016677	0.0147444	0	0	0	0	0	0	0	0
Fungi	Ascomycota	Lecanoromycetes	Lecanorales	Ramalinaceae	Bacidina	0	0	8	0.00722139	0	0	0.00240713	0.00416927	0	0	0	0	0	0	0	0
Fungi	Ascomycota	Lecanoromycetes	Lecanoromycetes_ord_Incertae_sedis	Lecanoromycetes_fam_Incertae_sedis	Phacidiella	0	0	14	0.0126374	0	0	0.00421248	0.00729622	0	0	0	0	0	0	0	0
Fungi	Ascomycota	Lecanoromycetes	Teloschistales	Teloschistaceae	unidentified	0	0	7	0.00631872	0	0	0.00210624	0.00364811	0	0	0	0	0	0	0	0
Fungi	Ascomycota	Leotiomycetes	Other	Other	Other	22	0.0440961	84	0.0758246	39	0.0897418	0.0698875	0.0233948	19	0.0247909	0	0	17	0.0210022	0.0152644	0.0133544
Fungi	Ascomycota	Leotiomycetes	Erysiphales	Erysiphaceae	Blumeria	14	0.0280612	0	0	17	0.0391182	0.0223931	0.0201657	0	0	0	0	0	0	0	0
Fungi	Ascomycota	Leotiomycetes	Erysiphales	Erysiphaceae	Podosphaera	18	0.0360787	7	0.00631872	9	0.0207097	0.0210357	0.0148826	0	0	0	0	0	0	0	0
Fungi	Ascomycota	Leotiomycetes	Helotiales	Other	Other	71	0.14231	252	0.227474	106	0.243914	0.204566	0.054538	0	0	0	0	0	0	0	0
Fungi	Ascomycota	Leotiomycetes	Helotiales	Dermateaceae	Marssonina	0	0	0	0	0	0	0	0	0	0	8	0.00861865	0	0	0.00287288	0.00497598
Fungi	Ascomycota	Leotiomycetes	Helotiales	Helotiaceae	Other	0	0	10	0.00902674	0	0	0.00300891	0.00521159	0	0	0	0	0	0	0	0
Fungi	Ascomycota	Leotiomycetes	Helotiales	Helotiaceae	Crocicreas	14	0.0280612	20	0.0180535	10	0.0230107	0.0230418	0.00500392	0	0	4	0.00430932	6	0.00741253	0.00390729	0.00372258
Fungi	Ascomycota	Leotiomycetes	Helotiales	Helotiales_fam_Incertae_sedis	Other	0	0	0	0	9	0.0207097	0.00690322	0.0119567	0	0	0	0	0	0	0	0
Fungi	Ascomycota	Leotiomycetes	Helotiales	Helotiales_fam_Incertae_sedis	Acephala	0	0	0	0	9	0.0207097	0.00690322	0.0119567	0	0	0	0	0	0	0	0
Fungi	Ascomycota	Leotiomycetes	Helotiales	Helotiales_fam_Incertae_sedis	Cadophora	36	0.0721573	81	0.0731166	23	0.0529247	0.0660662	0.011391	6	0.00782871	27	0.0290879	6	0.00741253	0.0147764	0.0123959
Fungi	Ascomycota	Leotiomycetes	Helotiales	Helotiales_fam_Incertae_sedis	Cenangium	0	0	0	0	0	0	0	0	6	0.00782871	0	0	0	0	0.00260957	0.00451991
Fungi	Ascomycota	Leotiomycetes	Helotiales	Hyaloscyphaceae	Cistella	0	0	0	0	0	0	0	0	0	0	9	0.00969598	0	0	0.00323199	0.00559798
Fungi	Ascomycota	Leotiomycetes	Helotiales	Hyaloscyphaceae	Lachnellula	9	0.0180393	0	0	0	0	0.00601311	0.010415	0	0	0	0	0	0	0	0
Fungi	Ascomycota	Leotiomycetes	Helotiales	Hyaloscyphaceae	Lachnum	0	0	24	0.0216642	12	0.0276129	0.0164257	0.0145327	3	0.00391435	5	0.00538665	0	0	0.00310034	0.00278406
Fungi	Ascomycota	Leotiomycetes	Helotiales	Sclerotiniaceae	unidentified	118	0.236516	127	0.11464	61	0.140365	0.16384	0.0642397	730	0.952493	547	0.5893	243	0.300208	0.614	0.326843
Fungi	Ascomycota	Leotiomycetes	Helotiales	Vibrisseaceae	Other	10	0.0200437	10	0.00902674	0	0	0.00969014	0.0100383	0	0	0	0	0	0	0	0
Fungi	Ascomycota	Leotiomycetes	Phacidiales	unidentified	unidentified	12	0.0240524	0	0	0	0	0.00801748	0.0138867	0	0	0	0	0	0	0	0
Fungi	Ascomycota	Leotiomycetes	Rhytismatales	Rhytismataceae	Lophodermium	5	0.0100218	10	0.00902674	0	0	0.00634953	0.00552132	0	0	0	0	0	0	0	0
Fungi	Ascomycota	Leotiomycetes	Rhytismatales	Rhytismataceae	unidentified	12	0.0240524	19	0.0171508	6	0.0138064	0.0183366	0.00522491	0	0	0	0	0	0	0	0
Fungi	Ascomycota	Leotiomycetes	Rhytismatales	unidentified	unidentified	0	0	16	0.0144428	0	0	0.00481426	0.00833854	0	0	0	0	0	0	0	0
Fungi	Ascomycota	Leotiomycetes	Thelebolales	Pseudeurotiaceae	unidentified	1332	2.66982	2124	1.91728	1087	2.50127	2.36279	0.39492	53	0.0691536	254	0.273642	15	0.0185313	0.120442	0.135068
Fungi	Ascomycota	Leotiomycetes	unidentified	unidentified	unidentified	0	0	6	0.00541604	0	0	0.00180535	0.00312695	0	0	0	0	0	0	0	0
Fungi	Ascomycota	Pezizomycetes	Pezizales	Pyronemataceae	Other	17	0.0340743	0	0	0	0	0.0113581	0.0196728	0	0	0	0	0	0	0	0
Fungi	Ascomycota	Saccharomycetes	Saccharomycetales	Other	Other	5	0.0100218	0	0	0	0	0.00334062	0.00578612	3274	4.27186	2605	2.80645	1047	1.29349	2.7906	1.48925
Fungi	Ascomycota	Saccharomycetes	Saccharomycetales	Debaryomycetaceae	Debaryomyces	0	0	22	0.0198588	8	0.0184086	0.0127558	0.0110706	0	0	0	0	0	0	0	0
Fungi	Ascomycota	Saccharomycetes	Saccharomycetales	Metschnikowiaceae	Metschnikowia	152	0.304664	768	0.693253	736	1.69359	0.897169	0.716564	38428	50.1403	39725	42.797	32865	40.6021	44.5131	4.99528
Fungi	Ascomycota	Saccharomycetes	Saccharomycetales	Phaffomycetaceae	Wickerhamomyces	7	0.0140306	2	0.00180535	41	0.094344	0.0367266	0.0502711	3	0.00391435	0	0	0	0	0.00130478	0.00225995
Fungi	Ascomycota	Saccharomycetes	Saccharomycetales	Pichiaceae	Nakazawaea	3	0.00601311	8	0.00722139	29	0.0667311	0.0266552	0.034712	3	0.00391435	0	0	5	0.00617711	0.00336382	0.00312514
Fungi	Ascomycota	Saccharomycetes	Saccharomycetales	Pichiaceae	Pichia	108	0.216472	46	0.041523	171	0.393483	0.217159	0.175981	22	0.0287053	45	0.0484799	224	0.276735	0.117973	0.137846
Fungi	Ascomycota	Saccharomycetes	Saccharomycetales	Saccharomycetaceae	Lachancea	26	0.0521136	0	0	0	0	0.0173712	0.0300878	0	0	0	0	0	0	0	0
Fungi	Ascomycota	Saccharomycetes	Saccharomycetales	Saccharomycetaceae	Saccharomyces	0	0	0	0	10	0.0230107	0.00767024	0.0132852	0	0	0	0	0	0	0	0
Fungi	Ascomycota	Saccharomycetes	Saccharomycetales	Saccharomycetaceae	Torulaspora	7	0.0140306	0	0	6	0.0138064	0.00927901	0.00803664	0	0	0	0	0	0	0	0
Fungi	Ascomycota	Saccharomycetes	Saccharomycetales	Saccharomycetales_fam_Incertae_sedis	Candida	4	0.00801748	0	0	0	0	0.00267249	0.00462889	0	0	0	0	0	0	0	0
Fungi	Ascomycota	Saccharomycetes	Saccharomycetales	Saccharomycetales_fam_Incertae_sedis	unidentified	4	0.00801748	0	0	0	0	0.00267249	0.00462889	0	0	0	0	13	0.0160605	0.0053535	0.00927253
Fungi	Ascomycota	Saccharomycetes	Saccharomycetales	Saccharomycodaceae	Hanseniaspora	216	0.432944	80	0.0722139	413	0.950343	0.485167	0.441388	387	0.504952	107	0.115274	0	0	0.206742	0.264611
Fungi	Ascomycota	Sordariomycetes	Diaporthales	Diaporthaceae	Diaporthe	0	0	0	0	8	0.0184086	0.00613619	0.0106282	0	0	6	0.00646398	0	0	0.00215466	0.00373198
Fungi	Ascomycota	Sordariomycetes	Diaporthales	Gnomoniaceae	unidentified	8	0.016035	9	0.00812406	0	0	0.00805301	0.00801771	5	0.00652392	0	0	0	0	0.00217464	0.00376659
Fungi	Ascomycota	Sordariomycetes	Diaporthales	Melanconidaceae	unidentified	20	0.0400874	0	0	0	0	0.0133625	0.0231445	0	0	0	0	0	0	0	0
Fungi	Ascomycota	Sordariomycetes	Glomerellales	Glomerellaceae	Colletotrichum	0	0	6	0.00541604	0	0	0.00180535	0.00312695	165	0.215289	217	0.233781	73	0.0901858	0.179752	0.0781157
Fungi	Ascomycota	Sordariomycetes	Glomerellales	Plectosphaerellaceae	Other	0	0	0	0	0	0	0	0	0	0	0	0	5	0.00617711	0.00205904	0.00356636
Fungi	Ascomycota	Sordariomycetes	Hypocreales	Clavicipitaceae	unidentified	0	0	15	0.0135401	0	0	0.00451337	0.00781738	0	0	0	0	0	0	0	0
Fungi	Ascomycota	Sordariomycetes	Hypocreales	Cordycipitaceae	Lecanicillium	0	0	16	0.0144428	0	0	0.00481426	0.00833854	0	0	0	0	0	0	0	0
Fungi	Ascomycota	Sordariomycetes	Hypocreales	Hypocreales_fam_Incertae_sedis	Sarocladium	0	0	0	0	0	0	0	0	4	0.00521914	0	0	11	0.0135896	0.00626959	0.00685545
Fungi	Ascomycota	Sordariomycetes	Hypocreales	Nectriaceae	Fusarium	15	0.0300655	0	0	0	0	0.0100218	0.0173583	0	0	34	0.0366292	0	0	0.0122097	0.0211479
Fungi	Ascomycota	Sordariomycetes	Hypocreales	Nectriaceae	Gibberella	11	0.0220481	7	0.00631872	6	0.0138064	0.0140577	0.00786769	93	0.121345	213	0.229471	34	0.0420043	0.13094	0.0941012
Fungi	Ascomycota	Sordariomycetes	Hypocreales	Nectriaceae	unidentified	0	0	8	0.00722139	0	0	0.00240713	0.00416927	0	0	0	0	0	0	0	0
Fungi	Ascomycota	Sordariomycetes	Lulworthiales	Lulworthiaceae	Zalerion	0	0	14	0.0126374	0	0	0.00421248	0.00729622	0	0	0	0	0	0	0	0
Fungi	Ascomycota	Sordariomycetes	Magnaporthales	Magnaporthaceae	Mycoleptodiscus	0	0	4	0.00361069	0	0	0.00120356	0.00208464	0	0	0	0	0	0	0	0
Fungi	Ascomycota	Sordariomycetes	Myrmecridiales	Myrmecridiaceae	Myrmecridium	0	0	5	0.00451337	0	0	0.00150446	0.00260579	0	0	0	0	0	0	0	0
Fungi	Ascomycota	Sordariomycetes	Xylariales	Other	Other	0	0	0	0	13	0.0299139	0.00997131	0.0172708	0	0	0	0	0	0	0	0
Fungi	Ascomycota	Sordariomycetes	Xylariales	Amphisphaeriaceae	unidentified	0	0	38	0.0343016	22	0.0506236	0.0283084	0.0258385	0	0	5	0.00538665	0	0	0.00179555	0.00310999
Fungi	Ascomycota	Sordariomycetes	Xylariales	Bartaliniaceae	unidentified	66	0.132288	84	0.0758246	116	0.266924	0.158346	0.0981785	20	0.0260957	31	0.0333973	13	0.0160605	0.0251845	0.00870423
Fungi	Ascomycota	Taphrinomycetes	Taphrinales	Taphrinaceae	Taphrina	9678	19.3983	18364	16.5767	8361	19.2393	18.4048	1.58513	1563	2.03938	2440	2.62869	1314	1.62334	2.09714	0.505154
Fungi	Basidiomycota	Other	Other	Other	Other	1151	2.30703	2089	1.88569	792	1.82245	2.00505	0.263422	42	0.054801	171	0.184224	25	0.0308856	0.08997	0.0824972
Fungi	Basidiomycota	Agaricomycetes	Other	Other	Other	23	0.0461005	33	0.0297882	0	0	0.0252962	0.0233762	0	0	0	0	0	0	0	0
Fungi	Basidiomycota	Agaricomycetes	Agaricales	Other	Other	0	0	8	0.00722139	6	0.0138064	0.00700927	0.00690566	0	0	0	0	0	0	0	0
Fungi	Basidiomycota	Agaricomycetes	Agaricales	Pleurotaceae	Pleurotus	0	0	0	0	7	0.0161075	0.00536917	0.00929967	0	0	0	0	0	0	0	0
Fungi	Basidiomycota	Agaricomycetes	Agaricales	Psathyrellaceae	Other	0	0	9	0.00812406	0	0	0.00270802	0.00469043	0	0	0	0	0	0	0	0
Fungi	Basidiomycota	Agaricomycetes	Agaricales	Psathyrellaceae	Psathyrella	0	0	0	0	0	0	0	0	0	0	8	0.00861865	0	0	0.00287288	0.00497598
Fungi	Basidiomycota	Agaricomycetes	Agaricales	Tricholomataceae	Baeospora	5	0.0100218	0	0	0	0	0.00334062	0.00578612	0	0	0	0	0	0	0	0
Fungi	Basidiomycota	Agaricomycetes	Auriculariales	Exidiaceae	Exidia	0	0	12	0.0108321	0	0	0.00361069	0.00625391	0	0	0	0	0	0	0	0
Fungi	Basidiomycota	Agaricomycetes	Cantharellales	Cantharellales_fam_Incertae_sedis	Sistotrema	5	0.0100218	6	0.00541604	3	0.00690322	0.00744704	0.00235057	0	0	0	0	0	0	0	0
Fungi	Basidiomycota	Agaricomycetes	Cantharellales	Ceratobasidiaceae	Other	0	0	0	0	0	0	0	0	0	0	0	0	9	0.0111188	0.00370627	0.00641944
Fungi	Basidiomycota	Agaricomycetes	Cantharellales	Ceratobasidiaceae	unidentified	7	0.0140306	25	0.0225668	0	0	0.0121991	0.0113944	0	0	8	0.00861865	0	0	0.00287288	0.00497598
Fungi	Basidiomycota	Agaricomycetes	Cantharellales	Clavulinaceae	Other	0	0	0	0	10	0.0230107	0.00767024	0.0132852	0	0	0	0	0	0	0	0
Fungi	Basidiomycota	Agaricomycetes	Corticiales	Corticiaceae	Limonomyces	0	0	0	0	0	0	0	0	0	0	17	0.0183146	0	0	0.00610487	0.010574
Fungi	Basidiomycota	Agaricomycetes	Corticiales	Corticiaceae	unidentified	0	0	0	0	7	0.0161075	0.00536917	0.00929967	0	0	0	0	0	0	0	0
Fungi	Basidiomycota	Agaricomycetes	Corticiales	Vuilleminiaceae	Vuilleminia	0	0	9	0.00812406	0	0	0.00270802	0.00469043	0	0	0	0	0	0	0	0
Fungi	Basidiomycota	Agaricomycetes	Hymenochaetales	Hymenochaetaceae	Phellinus	0	0	0	0	8	0.0184086	0.00613619	0.0106282	0	0	0	0	0	0	0	0
Fungi	Basidiomycota	Agaricomycetes	Hymenochaetales	Hymenochaetales_fam_Incertae_sedis	Trichaptum	0	0	0	0	0	0	0	0	3	0.00391435	5	0.00538665	0	0	0.00310034	0.00278406
Fungi	Basidiomycota	Agaricomycetes	Hymenochaetales	Schizoporaceae	Schizopora	0	0	0	0	0	0	0	0	0	0	13	0.0140053	0	0	0.00466843	0.00808596
Fungi	Basidiomycota	Agaricomycetes	Hymenochaetales	Tubulicrinaceae	Tubulicrinis	3	0.00601311	0	0	0	0	0.00200437	0.00347167	0	0	0	0	0	0	0	0
Fungi	Basidiomycota	Agaricomycetes	Polyporales	Other	Other	12	0.0240524	0	0	0	0	0.00801748	0.0138867	0	0	0	0	0	0	0	0
Fungi	Basidiomycota	Agaricomycetes	Polyporales	Ganodermataceae	Ganoderma	0	0	11	0.00992941	0	0	0.0033098	0.00573275	3	0.00391435	0	0	0	0	0.00130478	0.00225995
Fungi	Basidiomycota	Agaricomycetes	Polyporales	Meruliaceae	Other	0	0	4	0.00361069	0	0	0.00120356	0.00208464	5	0.00652392	0	0	0	0	0.00217464	0.00376659
Fungi	Basidiomycota	Agaricomycetes	Polyporales	Meruliaceae	Phanerochaete	6	0.0120262	8	0.00722139	0	0	0.00641587	0.00605344	0	0	0	0	12	0.0148251	0.00494169	0.00855925
Fungi	Basidiomycota	Agaricomycetes	Polyporales	Meruliaceae	Scopuloides	0	0	0	0	0	0	0	0	7	0.00913349	0	0	0	0	0.0030445	0.00527322
Fungi	Basidiomycota	Agaricomycetes	Polyporales	Polyporaceae	Datronia	0	0	3	0.00270802	0	0	0.000902674	0.00156348	0	0	0	0	0	0	0	0
Fungi	Basidiomycota	Agaricomycetes	Russulales	Peniophoraceae	Peniophora	0	0	4	0.00361069	0	0	0.00120356	0.00208464	0	0	0	0	0	0	0	0
Fungi	Basidiomycota	Agaricomycetes	Russulales	unidentified	unidentified	3	0.00601311	13	0.0117348	0	0	0.00591596	0.00586798	0	0	0	0	0	0	0	0
Fungi	Basidiomycota	Agaricostilbomycetes	Agaricostilbales	Chionosphaeraceae	unidentified	48	0.0962097	6	0.00541604	19	0.0437204	0.0484487	0.0455812	0	0	10	0.0107733	0	0	0.0035911	0.00621997
Fungi	Basidiomycota	Agaricostilbomycetes	Agaricostilbales	Kondoaceae	Bensingtonia	32	0.0641398	45	0.0406203	25	0.0575268	0.0540956	0.0121294	15	0.0195718	0	0	5	0.00617711	0.00858296	0.0100052
Fungi	Basidiomycota	Agaricostilbomycetes	Agaricostilbales	Kondoaceae	Kondoa	10	0.0200437	21	0.0189561	15	0.0345161	0.0245053	0.00868662	4	0.00521914	13	0.0140053	0	0	0.00640815	0.00707795
Fungi	Basidiomycota	Cystobasidiomycetes	Other	Other	Other	63	0.126275	41	0.0370096	73	0.167978	0.110421	0.0669083	41	0.0534962	20	0.0215466	29	0.0358272	0.0369567	0.0160047
Fungi	Basidiomycota	Cystobasidiomycetes	Cystobasidiales	Cystobasidiaceae	Other	0	0	11	0.00992941	0	0	0.0033098	0.00573275	0	0	0	0	4	0.00494169	0.00164723	0.00285308
Fungi	Basidiomycota	Cystobasidiomycetes	Cystobasidiales	Cystobasidiaceae	Cystobasidium	0	0	7	0.00631872	0	0	0.00210624	0.00364811	0	0	0	0	0	0	0	0
Fungi	Basidiomycota	Cystobasidiomycetes	Cystobasidiomycetes_ord_Incertae_sedis	Buckleyzymaceae	Buckleyzyma	11	0.0220481	154	0.139012	30	0.0690322	0.0766973	0.0588574	0	0	16	0.0172373	0	0	0.00574576	0.00995196
Fungi	Basidiomycota	Cystobasidiomycetes	Cystobasidiomycetes_ord_Incertae_sedis	Symmetrosporaceae	Symmetrospora	58	0.116253	121	0.109224	86	0.197892	0.141123	0.049289	19	0.0247909	0	0	16	0.0197668	0.0148526	0.0131057
Fungi	Basidiomycota	Cystobasidiomycetes	Erythrobasidiales	Erythrobasidiaceae	Erythrobasidium	19	0.038083	30	0.0270802	7	0.0161075	0.0270902	0.0109878	5	0.00652392	50	0.0538665	0	0	0.0201302	0.0293981
Fungi	Basidiomycota	Exobasidiomycetes	Entylomatales	Entylomatales_fam_Incertae_sedis	Tilletiopsis	0	0	0	0	0	0	0	0	30	0.0391435	12	0.012928	0	0	0.0173572	0.0199441
Fungi	Basidiomycota	Exobasidiomycetes	Exobasidiales	Exobasidiaceae	Exobasidium	74	0.148323	202	0.18234	70	0.161075	0.163913	0.017185	260	0.339244	414	0.446015	203	0.250791	0.34535	0.0977553
Fungi	Basidiomycota	Exobasidiomycetes	Golubeviales	Golubeviaceae	Golubevia	0	0	0	0	0	0	0	0	4	0.00521914	0	0	0	0	0.00173971	0.00301327
Fungi	Basidiomycota	Exobasidiomycetes	Microstromatales	Other	Other	0	0	7	0.00631872	18	0.0414193	0.0159127	0.0223142	0	0	0	0	0	0	0	0
Fungi	Basidiomycota	Exobasidiomycetes	Microstromatales	Microstromatales_fam_Incertae_sedis	Pseudomicrostroma	0	0	11	0.00992941	12	0.0276129	0.0125141	0.0139867	0	0	0	0	0	0	0	0
Fungi	Basidiomycota	Exobasidiomycetes	Microstromatales	unidentified	unidentified	20	0.0400874	39	0.0352043	0	0	0.0250972	0.0218715	9	0.0117431	14	0.0150826	0	0	0.0089419	0.00792189
Fungi	Basidiomycota	Malasseziomycetes	Malasseziales	Malasseziaceae	Malassezia	8	0.016035	2	0.00180535	11	0.0253118	0.014384	0.0118399	0	0	18	0.019392	4	0.00494169	0.00811121	0.010077
Fungi	Basidiomycota	Microbotryomycetes	Other	Other	Other	26	0.0521136	25	0.0225668	42	0.096645	0.0571085	0.0372908	69	0.0900301	159	0.171296	37	0.0457106	0.102345	0.0636918
Fungi	Basidiomycota	Microbotryomycetes	Microbotryales	Ustilentylomataceae	Ustilentyloma	0	0	0	0	0	0	0	0	4	0.00521914	0	0	0	0	0.00173971	0.00301327
Fungi	Basidiomycota	Microbotryomycetes	Microbotryomycetes_ord_Incertae_sedis	Other	Other	0	0	6	0.00541604	0	0	0.00180535	0.00312695	0	0	0	0	0	0	0	0
Fungi	Basidiomycota	Microbotryomycetes	Microbotryomycetes_ord_Incertae_sedis	Chrysozymaceae	Fellozyma	0	0	0	0	0	0	0	0	8	0.0104383	0	0	4	0.00494169	0.00512666	0.0052216
Fungi	Basidiomycota	Microbotryomycetes	Microbotryomycetes_ord_Incertae_sedis	Chrysozymaceae	Oberwinklerozyma	0	0	0	0	0	0	0	0	6	0.00782871	0	0	0	0	0.00260957	0.00451991
Fungi	Basidiomycota	Microbotryomycetes	Microbotryomycetes_ord_Incertae_sedis	Microbotryomycetes_fam_Incertae_sedis	Curvibasidium	0	0	17	0.0153455	0	0	0.00511515	0.0088597	0	0	29	0.0312426	0	0	0.0104142	0.0180379
Fungi	Basidiomycota	Microbotryomycetes	Sporidiobolales	Sporidiobolaceae	Other	0	0	0	0	6	0.0138064	0.00460214	0.00797115	0	0	0	0	0	0	0	0
Fungi	Basidiomycota	Microbotryomycetes	Sporidiobolales	Sporidiobolaceae	Rhodosporidiobolus	0	0	0	0	5	0.0115054	0.00383512	0.00664262	0	0	0	0	0	0	0	0
Fungi	Basidiomycota	Microbotryomycetes	Sporidiobolales	Sporidiobolaceae	Rhodotorula	6	0.0120262	6	0.00541604	0	0	0.00581409	0.00602298	0	0	14	0.0150826	6	0.00741253	0.00749839	0.00754168
Fungi	Basidiomycota	Microbotryomycetes	Sporidiobolales	Sporidiobolaceae	Sporidiobolus	28	0.0561223	51	0.0460364	75	0.17258	0.0915797	0.0703297	16	0.0208766	18	0.019392	10	0.0123542	0.0175409	0.00455273
Fungi	Basidiomycota	Pucciniomycetes	Pucciniales	Coleosporiaceae	Coleosporium	0	0	5	0.00451337	0	0	0.00150446	0.00260579	0	0	0	0	0	0	0	0
Fungi	Basidiomycota	Pucciniomycetes	Pucciniales	Pucciniastraceae	Pucciniastrum	0	0	3	0.00270802	0	0	0.000902674	0.00156348	0	0	0	0	0	0	0	0
Fungi	Basidiomycota	Tremellomycetes	Other	Other	Other	11	0.0220481	0	0	0	0	0.00734935	0.0127295	0	0	0	0	0	0	0	0
Fungi	Basidiomycota	Tremellomycetes	Cystofilobasidiales	Cystofilobasidiaceae	Cystofilobasidium	5	0.0100218	0	0	0	0	0.00334062	0.00578612	0	0	0	0	0	0	0	0
Fungi	Basidiomycota	Tremellomycetes	Cystofilobasidiales	Cystofilobasidiales_fam_Incertae_sedis	Mrakiella	25	0.0501092	34	0.0306909	11	0.0253118	0.0353706	0.0130443	0	0	0	0	4	0.00494169	0.00164723	0.00285308
Fungi	Basidiomycota	Tremellomycetes	Cystofilobasidiales	Mrakiaceae	Itersonilia	13	0.0260568	12	0.0108321	6	0.0138064	0.0168984	0.0080696	0	0	0	0	0	0	0	0
Fungi	Basidiomycota	Tremellomycetes	Cystofilobasidiales	Mrakiaceae	Krasilnikovozyma	0	0	0	0	0	0	0	0	0	0	0	0	5	0.00617711	0.00205904	0.00356636
Fungi	Basidiomycota	Tremellomycetes	Cystofilobasidiales	Mrakiaceae	Udeniomyces	0	0	9	0.00812406	0	0	0.00270802	0.00469043	0	0	0	0	0	0	0	0
Fungi	Basidiomycota	Tremellomycetes	Filobasidiales	Filobasidiaceae	Filobasidium	975	1.95426	1695	1.53003	924	2.12619	1.87016	0.306848	148	0.193108	301	0.324277	92	0.113659	0.210348	0.106362
Fungi	Basidiomycota	Tremellomycetes	Holtermanniales	Holtermanniales_fam_Incertae_sedis	Holtermanniella	7	0.0140306	67	0.0604791	36	0.0828386	0.0524494	0.0350998	0	0	5	0.00538665	6	0.00741253	0.0042664	0.00383114
Fungi	Basidiomycota	Tremellomycetes	Tremellales	Other	Other	970	1.94424	2832	2.55637	1082	2.48976	2.33012	0.335842	61	0.0795919	181	0.194997	74	0.0914212	0.122003	0.0634904
Fungi	Basidiomycota	Tremellomycetes	Tremellales	Bulleraceae	Bullera	7	0.0140306	0	0	0	0	0.00467686	0.00810056	7	0.00913349	9	0.00969598	0	0	0.00627649	0.00544287
Fungi	Basidiomycota	Tremellomycetes	Tremellales	Bulleraceae	Genolevuria	1220	2.44533	2219	2.00303	953	2.19292	2.21376	0.221884	357	0.465808	585	0.630239	197	0.243378	0.446475	0.194153
Fungi	Basidiomycota	Tremellomycetes	Tremellales	Bulleribasidiaceae	Dioszegia	101	0.202441	233	0.210323	71	0.163376	0.192047	0.0251403	11	0.0143526	16	0.0172373	5	0.00617711	0.012589	0.00573713
Fungi	Basidiomycota	Tremellomycetes	Tremellales	Bulleribasidiaceae	Vishniacozyma	311	0.623359	634	0.572295	163	0.375075	0.523576	0.131116	9	0.0117431	24	0.0258559	29	0.0358272	0.0244754	0.0121013
Fungi	Basidiomycota	Tremellomycetes	Tremellales	Cryptococcaceae	Kwoniella	0	0	16	0.0144428	21	0.0483225	0.0209218	0.0248042	0	0	0	0	0	0	0	0
Fungi	Basidiomycota	Tremellomycetes	Tremellales	Rhynchogastremataceae	Papiliotrema	20	0.0400874	0	0	21	0.0483225	0.02947	0.0258518	20	0.0260957	17	0.0183146	0	0	0.0148034	0.0133975
Fungi	Basidiomycota	Tremellomycetes	Tremellales	Tremellaceae	Cryptococcus	0	0	16	0.0144428	0	0	0.00481426	0.00833854	0	0	0	0	0	0	0	0
Fungi	Basidiomycota	Tremellomycetes	Tremellales	Tremellaceae	Tremella	6	0.0120262	8	0.00722139	6	0.0138064	0.011018	0.00340633	0	0	9	0.00969598	0	0	0.00323199	0.00559798
Fungi	Basidiomycota	Tremellomycetes	Tremellales	unidentified	unidentified	174	0.34876	195	0.176021	166	0.381978	0.302253	0.110574	61	0.0795919	129	0.138976	74	0.0914212	0.10333	0.0314319
Fungi	Basidiomycota	Ustilaginomycetes	Ustilaginales	Ustilaginaceae	Kalmanozyma	0	0	0	0	0	0	0	0	4	0.00521914	0	0	0	0	0.00173971	0.00301327
Fungi	Basidiomycota	Ustilaginomycetes	Ustilaginales	Ustilaginaceae	Ustilago	0	0	12	0.0108321	0	0	0.00361069	0.00625391	0	0	0	0	0	0	0	0
Fungi	Basidiomycota	Ustilaginomycetes	Ustilaginales	Ustilaginaceae	unidentified	0	0	0	0	8	0.0184086	0.00613619	0.0106282	0	0	0	0	0	0	0	0
Fungi	Chytridiomycota	Spizellomycetes	Spizellomycetales	Powellomycetaceae	Powellomyces	0	0	42	0.0379123	25	0.0575268	0.031813	0.0292444	40	0.0521914	50	0.0538665	41	0.0506523	0.0522367	0.0016076

## Sheet: Species
			Table S1. Fungal taxonomy abundance count for sea buckthorn samples at different ripening stages from phylum to species level
							UB1		UB2		UB3		UB average (%)	UB Standart deviation (%)	RB1		RB2		RB3		RB average (%)	RB Standart deviation (%)
Kingdom	Phylum	Class	Order	Family	Genus	Species	Reads	Ratio, %	Reads	Ratio, %	Reads	Ratio, %			Reads	Ratio, %	Reads	Ratio, %	Reads	Ratio, %
Fungi	Other	Other	Other	Other	Other	Other	2092	4.19314	4691	4.23444	1927	4.43417	4.28725	0.128898	501	0.653697	695	0.748745	408	0.504052	0.635498	0.123357
Fungi	Ascomycota	Other	Other	Other	Other	Other	3822	7.6607	7673	6.92622	2696	6.20369	6.9302	0.728513	1476	1.92586	2322	2.50156	1198	1.48004	1.96915	0.512137
Fungi	Ascomycota	Arthoniomycetes	Lichenostigmatales	Phaeococcomycetaceae	Phaeococcomyces	unidentified	0	0	21	0.0189561	12	0.0276129	0.015523	0.0141229	0	0	5	0.00538665	2	0.00247084	0.00261917	0.00269639
Fungi	Ascomycota	Arthoniomycetes	unidentified	unidentified	unidentified	unidentified	46	0.092201	19	0.0171508	9	0.0207097	0.0433538	0.0423403	0	0	10	0.0107733	0	0	0.0035911	0.00621997
Fungi	Ascomycota	Dothideomycetes	Other	Other	Other	Other	854	1.71173	1215	1.09675	852	1.96051	1.58966	0.444632	66	0.0861158	206	0.22193	29	0.0358272	0.114624	0.0962711
Fungi	Ascomycota	Dothideomycetes	Botryosphaeriales	unidentified	unidentified	unidentified	36	0.0721573	146	0.13179	62	0.142666	0.115538	0.0379604	32	0.0417531	8	0.00861865	19	0.023473	0.0246149	0.0165967
Fungi	Ascomycota	Dothideomycetes	Capnodiales	Other	Other	Other	3811	7.63865	7147	6.45141	3034	6.98145	7.02384	0.594755	212	0.276614	393	0.423391	77	0.0951275	0.265044	0.164437
Fungi	Ascomycota	Dothideomycetes	Capnodiales	Capnodiales_fam_Incertae_sedis	Microcyclospora	Microcyclospora_tardicrescens	0	0	7	0.00631872	0	0	0.00210624	0.00364811	4	0.00521914	0	0	0	0	0.00173971	0.00301327
Fungi	Ascomycota	Dothideomycetes	Capnodiales	Cladosporiaceae	Cladosporium	Other	4481	8.98158	7522	6.78991	3716	8.55078	8.10743	1.16115	612	0.798528	1050	1.1312	376	0.464519	0.798081	0.33334
Fungi	Ascomycota	Dothideomycetes	Capnodiales	Cladosporiaceae	Rachicladosporium	unidentified	11	0.0220481	32	0.0288856	0	0	0.0169779	0.0150955	0	0	11	0.0118506	8	0.00988338	0.00724467	0.00635071
Fungi	Ascomycota	Dothideomycetes	Capnodiales	Dissoconiaceae	Dissoconium	Other	0	0	22	0.0198588	0	0	0.00661961	0.0114655	13	0.0169622	0	0	14	0.0172959	0.0114194	0.00989087
Fungi	Ascomycota	Dothideomycetes	Capnodiales	Mycosphaerellaceae	Periconiella	unidentified	0	0	11	0.00992941	0	0	0.0033098	0.00573275	4	0.00521914	11	0.0118506	0	0	0.00568993	0.00593933
Fungi	Ascomycota	Dothideomycetes	Capnodiales	Mycosphaerellaceae	Ramularia	unidentified	61	0.122267	103	0.0929754	9	0.0207097	0.0786505	0.0522719	57	0.0743727	28	0.0301653	38	0.046946	0.0504947	0.0223164
Fungi	Ascomycota	Dothideomycetes	Capnodiales	Mycosphaerellaceae	Zymoseptoria	unidentified	7	0.0140306	26	0.0234695	50	0.115054	0.0508512	0.0558008	0	0	7	0.00754132	7	0.00864795	0.00539642	0.00470608
Fungi	Ascomycota	Dothideomycetes	Capnodiales	Mycosphaerellaceae	unidentified	unidentified	89	0.178389	53	0.0478417	10	0.0230107	0.0830804	0.0834681	27	0.0352292	36	0.0387839	22	0.0271793	0.0337308	0.00594565
Fungi	Ascomycota	Dothideomycetes	Capnodiales	Teratosphaeriaceae	Other	Other	0	0	16	0.0144428	0	0	0.00481426	0.00833854	0	0	0	0	0	0	0	0
Fungi	Ascomycota	Dothideomycetes	Capnodiales	Teratosphaeriaceae	Capnobotryella	unidentified	0	0	62	0.0559658	0	0	0.0186553	0.0323119	26	0.0339244	0	0	0	0	0.0113081	0.0195863
Fungi	Ascomycota	Dothideomycetes	Capnodiales	Teratosphaeriaceae	Devriesia	Devriesia_pseudoamericana	0	0	40	0.0361069	0	0	0.0120356	0.0208464	0	0	18	0.019392	0	0	0.00646398	0.011196
Fungi	Ascomycota	Dothideomycetes	Capnodiales	Teratosphaeriaceae	unidentified	unidentified	17	0.0340743	105	0.0947807	0	0	0.0429517	0.0480099	0	0	0	0	49	0.0605357	0.0201786	0.0349503
Fungi	Ascomycota	Dothideomycetes	Capnodiales	unidentified	unidentified	unidentified	50	0.100218	133	0.120056	47	0.10815	0.109475	0.00998466	5	0.00652392	8	0.00861865	6	0.00741253	0.00751837	0.00105136
Fungi	Ascomycota	Dothideomycetes	Dothideales	Other	Other	Other	8	0.016035	0	0	0	0	0.00534499	0.00925779	0	0	0	0	0	0	0	0
Fungi	Ascomycota	Dothideomycetes	Dothideales	Aureobasidiaceae	Aureobasidium	Aureobasidium_pullulans	14141	28.3438	41236	37.2227	12417	28.5724	31.3796	5.06151	25355	33.0828	36801	39.6469	39680	49.0215	40.5837	8.01056
Fungi	Ascomycota	Dothideomycetes	Dothideales	Dothioraceae	Perusta	Perusta_inaequalis	0	0	14	0.0126374	6	0.0138064	0.00881462	0.00765603	0	0	0	0	0	0	0	0
Fungi	Ascomycota	Dothideomycetes	Dothideales	unidentified	unidentified	unidentified	1563	3.13283	5100	4.60364	1531	3.52294	3.75314	0.761945	1242	1.62054	1697	1.82823	1778	2.19658	1.88178	0.291729
Fungi	Ascomycota	Dothideomycetes	Dothideomycetes_ord_Incertae_sedis	Dothideomycetes_fam_Incertae_sedis	Peltaster	Peltaster_cerophilus	0	0	0	0	0	0	0	0	17	0.0221813	0	0	0	0	0.00739378	0.0128064
Fungi	Ascomycota	Dothideomycetes	Dothideomycetes_ord_Incertae_sedis	Dothideomycetes_fam_Incertae_sedis	Radulidium	Radulidium_subulatum	9	0.0180393	0	0	0	0	0.00601311	0.010415	0	0	0	0	0	0	0	0
Fungi	Ascomycota	Dothideomycetes	Myriangiales	Elsinoaceae	Other	Other	0	0	9	0.00812406	0	0	0.00270802	0.00469043	0	0	3	0.00323199	0	0	0.00107733	0.00186599
Fungi	Ascomycota	Dothideomycetes	Myriangiales	Elsinoaceae	unidentified	unidentified	18	0.0360787	42	0.0379123	16	0.0368172	0.036936	0.000922585	0	0	21	0.0226239	5	0.00617711	0.00960035	0.011694
Fungi	Ascomycota	Dothideomycetes	Pleosporales	Other	Other	Other	165	0.330721	212	0.191367	124	0.285333	0.26914	0.0710742	308	0.401874	253	0.272565	104	0.128484	0.267641	0.136761
Fungi	Ascomycota	Dothideomycetes	Pleosporales	Didymellaceae	Neoascochyta	Neoascochyta_exitialis	3	0.00601311	0	0	5	0.0115054	0.00583949	0.00575465	0	0	0	0	0	0	0	0
Fungi	Ascomycota	Dothideomycetes	Pleosporales	Didymellaceae	unidentified	unidentified	399	0.799743	409	0.369194	213	0.490128	0.553022	0.222059	252	0.328806	154	0.165909	146	0.180372	0.225029	0.0901639
Fungi	Ascomycota	Dothideomycetes	Pleosporales	Didymosphaeriaceae	Paraconiothyrium	unidentified	13	0.0260568	21	0.0189561	16	0.0368172	0.0272767	0.00899278	18	0.0234861	0	0	10	0.0123542	0.0119468	0.0117484
Fungi	Ascomycota	Dothideomycetes	Pleosporales	Didymosphaeriaceae	Paraphaeosphaeria	unidentified	0	0	14	0.0126374	0	0	0.00421248	0.00729622	0	0	0	0	0	0	0	0
Fungi	Ascomycota	Dothideomycetes	Pleosporales	Leptosphaeriaceae	Other	Other	0	0	0	0	7	0.0161075	0.00536917	0.00929967	0	0	0	0	0	0	0	0
Fungi	Ascomycota	Dothideomycetes	Pleosporales	Lophiostomataceae	unidentified	unidentified	0	0	17	0.0153455	0	0	0.00511515	0.0088597	0	0	0	0	0	0	0	0
Fungi	Ascomycota	Dothideomycetes	Pleosporales	Montagnulaceae	unidentified	unidentified	6	0.0120262	0	0	0	0	0.00400874	0.00694334	0	0	0	0	0	0	0	0
Fungi	Ascomycota	Dothideomycetes	Pleosporales	Phaeosphaeriaceae	Other	Other	26	0.0521136	32	0.0288856	21	0.0483225	0.0431072	0.0124613	30	0.0391435	49	0.0527892	10	0.0123542	0.0347623	0.0205704
Fungi	Ascomycota	Dothideomycetes	Pleosporales	Phaeosphaeriaceae	Chaetosphaeronema	unidentified	29	0.0581267	63	0.0568684	5	0.0115054	0.0421668	0.0265611	0	0	0	0	0	0	0	0
Fungi	Ascomycota	Dothideomycetes	Pleosporales	Phaeosphaeriaceae	Leptospora	Leptospora_rubella	11	0.0220481	0	0	0	0	0.00734935	0.0127295	0	0	0	0	0	0	0	0
Fungi	Ascomycota	Dothideomycetes	Pleosporales	Phaeosphaeriaceae	Phaeosphaeria	unidentified	10	0.0200437	27	0.0243722	14	0.032215	0.0255436	0.00616964	0	0	0	0	0	0	0	0
Fungi	Ascomycota	Dothideomycetes	Pleosporales	Phaeosphaeriaceae	unidentified	unidentified	109	0.218476	139	0.125472	60	0.138064	0.160671	0.0504555	29	0.0378388	71	0.0764905	21	0.0259439	0.0467577	0.0264273
Fungi	Ascomycota	Dothideomycetes	Pleosporales	Pleosporaceae	Other	Other	0	0	40	0.0361069	4	0.00920429	0.0151037	0.0187625	20	0.0260957	30	0.0323199	0	0	0.0194719	0.0171479
Fungi	Ascomycota	Dothideomycetes	Pleosporales	Pleosporaceae	Alternaria	unidentified	217	0.434948	251	0.226571	113	0.260021	0.30718	0.111907	138	0.18006	118	0.127125	49	0.0605357	0.122574	0.0598921
Fungi	Ascomycota	Dothideomycetes	Pleosporales	Pleosporaceae	unidentified	unidentified	0	0	0	0	12	0.0276129	0.00920429	0.0159423	0	0	11	0.0118506	0	0	0.00395021	0.00684197
Fungi	Ascomycota	Dothideomycetes	Pleosporales	unidentified	unidentified	unidentified	5	0.0100218	0	0	15	0.0345161	0.014846	0.0177565	0	0	0	0	0	0	0	0
Fungi	Ascomycota	Dothideomycetes	Venturiales	Other	Other	Other	0	0	0	0	10	0.0230107	0.00767024	0.0132852	0	0	0	0	0	0	0	0
Fungi	Ascomycota	Dothideomycetes	Venturiales	Venturiaceae	Venturia	unidentified	0	0	37	0.0333989	0	0	0.011133	0.0192829	0	0	0	0	0	0	0	0
Fungi	Ascomycota	Dothideomycetes	Venturiales	unidentified	unidentified	unidentified	14	0.0280612	5	0.00451337	10	0.0230107	0.0185284	0.0123973	0	0	0	0	0	0	0	0
Fungi	Ascomycota	Eurotiomycetes	Other	Other	Other	Other	0	0	9	0.00812406	11	0.0253118	0.0111453	0.0129235	0	0	0	0	4	0.00494169	0.00164723	0.00285308
Fungi	Ascomycota	Eurotiomycetes	Chaetothyriales	Other	Other	Other	149	0.298651	203	0.183243	166	0.381978	0.287957	0.0997983	56	0.0730679	58	0.0624852	34	0.0420043	0.0591858	0.0157924
Fungi	Ascomycota	Eurotiomycetes	Chaetothyriales	Chaetothyriaceae	Ceramothyrium	Ceramothyrium_carniolicum	8	0.016035	9	0.00812406	3	0.00690322	0.0103541	0.00495751	0	0	11	0.0118506	0	0	0.00395021	0.00684197
Fungi	Ascomycota	Eurotiomycetes	Chaetothyriales	Herpotrichiellaceae	Other	Other	9	0.0180393	5	0.00451337	11	0.0253118	0.0159548	0.0105547	0	0	7	0.00754132	0	0	0.00251377	0.00435398
Fungi	Ascomycota	Eurotiomycetes	Chaetothyriales	Herpotrichiellaceae	Exophiala	unidentified	0	0	130	0.117348	0	0	0.0391159	0.0677507	10	0.0130478	0	0	0	0	0.00434928	0.00753318
Fungi	Ascomycota	Eurotiomycetes	Chaetothyriales	Trichomeriaceae	Knufia	unidentified	6	0.0120262	53	0.0478417	9	0.0207097	0.0268592	0.0186829	7	0.00913349	8	0.00861865	0	0	0.00591738	0.00513106
Fungi	Ascomycota	Eurotiomycetes	Chaetothyriales	Trichomeriaceae	unidentified	unidentified	33	0.0661442	51	0.0460364	12	0.0276129	0.0465978	0.0192718	12	0.0156574	13	0.0140053	5	0.00617711	0.0119466	0.00506436
Fungi	Ascomycota	Eurotiomycetes	Chaetothyriales	unidentified	unidentified	unidentified	0	0	12	0.0108321	10	0.0230107	0.0112809	0.0115119	6	0.00782871	16	0.0172373	4	0.00494169	0.0100026	0.0064296
Fungi	Ascomycota	Eurotiomycetes	Eurotiales	Aspergillaceae	Penicillium	Other	0	0	6	0.00541604	0	0	0.00180535	0.00312695	0	0	9	0.00969598	6	0.00741253	0.00570284	0.00506905
Fungi	Ascomycota	Eurotiomycetes	Eurotiales	Aspergillaceae	Penicillium	unidentified	0	0	0	0	0	0	0	0	6	0.00782871	0	0	0	0	0.00260957	0.00451991
Fungi	Ascomycota	Eurotiomycetes	unidentified	unidentified	unidentified	unidentified	51	0.102223	87	0.0785326	42	0.096645	0.0924668	0.0123855	48	0.0626297	48	0.0517119	53	0.0654774	0.0599396	0.00726632
Fungi	Ascomycota	Lecanoromycetes	Other	Other	Other	Other	0	0	0	0	12	0.0276129	0.00920429	0.0159423	0	0	6	0.00646398	0	0	0.00215466	0.00373198
Fungi	Ascomycota	Lecanoromycetes	Caliciales	Physciaceae	Physcia	unidentified	8	0.016035	49	0.044231	0	0	0.0200887	0.0223924	0	0	0	0	0	0	0	0
Fungi	Ascomycota	Lecanoromycetes	Lecanorales	Other	Other	Other	10	0.0200437	30	0.0270802	0	0	0.015708	0.0140511	0	0	13	0.0140053	0	0	0.00466843	0.00808596
Fungi	Ascomycota	Lecanoromycetes	Lecanorales	Parmeliaceae	Other	Other	0	0	12	0.0108321	11	0.0253118	0.012048	0.0126996	0	0	0	0	0	0	0	0
Fungi	Ascomycota	Lecanoromycetes	Lecanorales	Parmeliaceae	unidentified	unidentified	11	0.0220481	31	0.0279829	0	0	0.016677	0.0147444	0	0	0	0	0	0	0	0
Fungi	Ascomycota	Lecanoromycetes	Lecanorales	Ramalinaceae	Bacidina	Other	0	0	8	0.00722139	0	0	0.00240713	0.00416927	0	0	0	0	0	0	0	0
Fungi	Ascomycota	Lecanoromycetes	Lecanoromycetes_ord_Incertae_sedis	Lecanoromycetes_fam_Incertae_sedis	Phacidiella	Phacidiella_eucalypti	0	0	14	0.0126374	0	0	0.00421248	0.00729622	0	0	0	0	0	0	0	0
Fungi	Ascomycota	Lecanoromycetes	Teloschistales	Teloschistaceae	unidentified	unidentified	0	0	7	0.00631872	0	0	0.00210624	0.00364811	0	0	0	0	0	0	0	0
Fungi	Ascomycota	Leotiomycetes	Other	Other	Other	Other	22	0.0440961	84	0.0758246	39	0.0897418	0.0698875	0.0233948	19	0.0247909	0	0	17	0.0210022	0.0152644	0.0133544
Fungi	Ascomycota	Leotiomycetes	Erysiphales	Erysiphaceae	Blumeria	Blumeria_graminis	14	0.0280612	0	0	17	0.0391182	0.0223931	0.0201657	0	0	0	0	0	0	0	0
Fungi	Ascomycota	Leotiomycetes	Erysiphales	Erysiphaceae	Podosphaera	Podosphaera_tridactyla	18	0.0360787	7	0.00631872	9	0.0207097	0.0210357	0.0148826	0	0	0	0	0	0	0	0
Fungi	Ascomycota	Leotiomycetes	Helotiales	Other	Other	Other	71	0.14231	252	0.227474	106	0.243914	0.204566	0.054538	0	0	0	0	0	0	0	0
Fungi	Ascomycota	Leotiomycetes	Helotiales	Dermateaceae	Marssonina	unidentified	0	0	0	0	0	0	0	0	0	0	8	0.00861865	0	0	0.00287288	0.00497598
Fungi	Ascomycota	Leotiomycetes	Helotiales	Helotiaceae	Other	Other	0	0	10	0.00902674	0	0	0.00300891	0.00521159	0	0	0	0	0	0	0	0
Fungi	Ascomycota	Leotiomycetes	Helotiales	Helotiaceae	Crocicreas	unidentified	14	0.0280612	20	0.0180535	10	0.0230107	0.0230418	0.00500392	0	0	4	0.00430932	6	0.00741253	0.00390729	0.00372258
Fungi	Ascomycota	Leotiomycetes	Helotiales	Helotiales_fam_Incertae_sedis	Other	Other	0	0	0	0	9	0.0207097	0.00690322	0.0119567	0	0	0	0	0	0	0	0
Fungi	Ascomycota	Leotiomycetes	Helotiales	Helotiales_fam_Incertae_sedis	Acephala	unidentified	0	0	0	0	9	0.0207097	0.00690322	0.0119567	0	0	0	0	0	0	0	0
Fungi	Ascomycota	Leotiomycetes	Helotiales	Helotiales_fam_Incertae_sedis	Cadophora	unidentified	36	0.0721573	81	0.0731166	23	0.0529247	0.0660662	0.011391	6	0.00782871	27	0.0290879	6	0.00741253	0.0147764	0.0123959
Fungi	Ascomycota	Leotiomycetes	Helotiales	Helotiales_fam_Incertae_sedis	Cenangium	Cenangium_ferruginosum	0	0	0	0	0	0	0	0	6	0.00782871	0	0	0	0	0.00260957	0.00451991
Fungi	Ascomycota	Leotiomycetes	Helotiales	Hyaloscyphaceae	Cistella	unidentified	0	0	0	0	0	0	0	0	0	0	9	0.00969598	0	0	0.00323199	0.00559798
Fungi	Ascomycota	Leotiomycetes	Helotiales	Hyaloscyphaceae	Lachnellula	unidentified	9	0.0180393	0	0	0	0	0.00601311	0.010415	0	0	0	0	0	0	0	0
Fungi	Ascomycota	Leotiomycetes	Helotiales	Hyaloscyphaceae	Lachnum	Lachnum_fuscescens	0	0	0	0	3	0.00690322	0.00230107	0.00398557	0	0	0	0	0	0	0	0
Fungi	Ascomycota	Leotiomycetes	Helotiales	Hyaloscyphaceae	Lachnum	Lachnum_virgineum	0	0	5	0.00451337	0	0	0.00150446	0.00260579	0	0	0	0	0	0	0	0
Fungi	Ascomycota	Leotiomycetes	Helotiales	Hyaloscyphaceae	Lachnum	unidentified	0	0	19	0.0171508	9	0.0207097	0.0126202	0.0110733	3	0.00391435	5	0.00538665	0	0	0.00310034	0.00278406
Fungi	Ascomycota	Leotiomycetes	Helotiales	Sclerotiniaceae	unidentified	unidentified	118	0.236516	127	0.11464	61	0.140365	0.16384	0.0642397	730	0.952493	547	0.5893	243	0.300208	0.614	0.326843
Fungi	Ascomycota	Leotiomycetes	Helotiales	Vibrisseaceae	Other	Other	10	0.0200437	10	0.00902674	0	0	0.00969014	0.0100383	0	0	0	0	0	0	0	0
Fungi	Ascomycota	Leotiomycetes	Phacidiales	unidentified	unidentified	unidentified	12	0.0240524	0	0	0	0	0.00801748	0.0138867	0	0	0	0	0	0	0	0
Fungi	Ascomycota	Leotiomycetes	Rhytismatales	Rhytismataceae	Lophodermium	Other	5	0.0100218	0	0	0	0	0.00334062	0.00578612	0	0	0	0	0	0	0	0
Fungi	Ascomycota	Leotiomycetes	Rhytismatales	Rhytismataceae	Lophodermium	Lophodermium_pinastri	0	0	10	0.00902674	0	0	0.00300891	0.00521159	0	0	0	0	0	0	0	0
Fungi	Ascomycota	Leotiomycetes	Rhytismatales	Rhytismataceae	unidentified	unidentified	12	0.0240524	19	0.0171508	6	0.0138064	0.0183366	0.00522491	0	0	0	0	0	0	0	0
Fungi	Ascomycota	Leotiomycetes	Rhytismatales	unidentified	unidentified	unidentified	0	0	16	0.0144428	0	0	0.00481426	0.00833854	0	0	0	0	0	0	0	0
Fungi	Ascomycota	Leotiomycetes	Thelebolales	Pseudeurotiaceae	unidentified	unidentified	1332	2.66982	2124	1.91728	1087	2.50127	2.36279	0.39492	53	0.0691536	254	0.273642	15	0.0185313	0.120442	0.135068
Fungi	Ascomycota	Leotiomycetes	unidentified	unidentified	unidentified	unidentified	0	0	6	0.00541604	0	0	0.00180535	0.00312695	0	0	0	0	0	0	0	0
Fungi	Ascomycota	Pezizomycetes	Pezizales	Pyronemataceae	Other	Other	17	0.0340743	0	0	0	0	0.0113581	0.0196728	0	0	0	0	0	0	0	0
Fungi	Ascomycota	Saccharomycetes	Saccharomycetales	Other	Other	Other	5	0.0100218	0	0	0	0	0.00334062	0.00578612	3274	4.27186	2605	2.80645	1047	1.29349	2.7906	1.48925
Fungi	Ascomycota	Saccharomycetes	Saccharomycetales	Debaryomycetaceae	Debaryomyces	Other	0	0	22	0.0198588	8	0.0184086	0.0127558	0.0110706	0	0	0	0	0	0	0	0
Fungi	Ascomycota	Saccharomycetes	Saccharomycetales	Metschnikowiaceae	Metschnikowia	Metschnikowia_cibodasensis	0	0	26	0.0234695	94	0.216301	0.0799234	0.118688	0	0	0	0	21	0.0259439	0.00864795	0.0149787
Fungi	Ascomycota	Saccharomycetes	Saccharomycetales	Metschnikowiaceae	Metschnikowia	unidentified	152	0.304664	742	0.669784	642	1.47729	0.817245	0.600059	38428	50.1403	39725	42.797	32844	40.5762	44.5045	5.00545
Fungi	Ascomycota	Saccharomycetes	Saccharomycetales	Phaffomycetaceae	Wickerhamomyces	Wickerhamomyces_anomalus	7	0.0140306	2	0.00180535	41	0.094344	0.0367266	0.0502711	3	0.00391435	0	0	0	0	0.00130478	0.00225995
Fungi	Ascomycota	Saccharomycetes	Saccharomycetales	Pichiaceae	Nakazawaea	Nakazawaea_holstii	3	0.00601311	8	0.00722139	0	0	0.0044115	0.00386794	3	0.00391435	0	0	0	0	0.00130478	0.00225995
Fungi	Ascomycota	Saccharomycetes	Saccharomycetales	Pichiaceae	Nakazawaea	Nakazawaea_pomicola	0	0	0	0	29	0.0667311	0.0222437	0.0385272	0	0	0	0	5	0.00617711	0.00205904	0.00356636
Fungi	Ascomycota	Saccharomycetes	Saccharomycetales	Pichiaceae	Pichia	Other	10	0.0200437	0	0	0	0	0.00668123	0.0115722	0	0	0	0	0	0	0	0
Fungi	Ascomycota	Saccharomycetes	Saccharomycetales	Pichiaceae	Pichia	Pichia_fermentans	0	0	0	0	64	0.147269	0.0490895	0.0850256	0	0	0	0	5	0.00617711	0.00205904	0.00356636
Fungi	Ascomycota	Saccharomycetes	Saccharomycetales	Pichiaceae	Pichia	Pichia_kluyveri	98	0.196428	33	0.0297882	41	0.094344	0.106853	0.0840213	22	0.0287053	45	0.0484799	219	0.270557	0.115914	0.134289
Fungi	Ascomycota	Saccharomycetes	Saccharomycetales	Pichiaceae	Pichia	Pichia_membranifaciens	0	0	3	0.00270802	0	0	0.000902674	0.00156348	0	0	0	0	0	0	0	0
Fungi	Ascomycota	Saccharomycetes	Saccharomycetales	Pichiaceae	Pichia	Pichia_terricola	0	0	10	0.00902674	66	0.151871	0.0536325	0.0851965	0	0	0	0	0	0	0	0
Fungi	Ascomycota	Saccharomycetes	Saccharomycetales	Saccharomycetaceae	Lachancea	Lachancea_thermotolerans	26	0.0521136	0	0	0	0	0.0173712	0.0300878	0	0	0	0	0	0	0	0
Fungi	Ascomycota	Saccharomycetes	Saccharomycetales	Saccharomycetaceae	Saccharomyces	Saccharomyces_cerevisiae	0	0	0	0	10	0.0230107	0.00767024	0.0132852	0	0	0	0	0	0	0	0
Fungi	Ascomycota	Saccharomycetes	Saccharomycetales	Saccharomycetaceae	Torulaspora	Torulaspora_pretoriensis	7	0.0140306	0	0	6	0.0138064	0.00927901	0.00803664	0	0	0	0	0	0	0	0
Fungi	Ascomycota	Saccharomycetes	Saccharomycetales	Saccharomycetales_fam_Incertae_sedis	Candida	Candida_boidinii	4	0.00801748	0	0	0	0	0.00267249	0.00462889	0	0	0	0	0	0	0	0
Fungi	Ascomycota	Saccharomycetes	Saccharomycetales	Saccharomycetales_fam_Incertae_sedis	unidentified	unidentified	4	0.00801748	0	0	0	0	0.00267249	0.00462889	0	0	0	0	13	0.0160605	0.0053535	0.00927253
Fungi	Ascomycota	Saccharomycetes	Saccharomycetales	Saccharomycodaceae	Hanseniaspora	unidentified	216	0.432944	80	0.0722139	413	0.950343	0.485167	0.441388	387	0.504952	107	0.115274	0	0	0.206742	0.264611
Fungi	Ascomycota	Sordariomycetes	Diaporthales	Diaporthaceae	Diaporthe	unidentified	0	0	0	0	8	0.0184086	0.00613619	0.0106282	0	0	6	0.00646398	0	0	0.00215466	0.00373198
Fungi	Ascomycota	Sordariomycetes	Diaporthales	Gnomoniaceae	unidentified	unidentified	8	0.016035	9	0.00812406	0	0	0.00805301	0.00801771	5	0.00652392	0	0	0	0	0.00217464	0.00376659
Fungi	Ascomycota	Sordariomycetes	Diaporthales	Melanconidaceae	unidentified	unidentified	20	0.0400874	0	0	0	0	0.0133625	0.0231445	0	0	0	0	0	0	0	0
Fungi	Ascomycota	Sordariomycetes	Glomerellales	Glomerellaceae	Colletotrichum	unidentified	0	0	6	0.00541604	0	0	0.00180535	0.00312695	165	0.215289	217	0.233781	73	0.0901858	0.179752	0.0781157
Fungi	Ascomycota	Sordariomycetes	Glomerellales	Plectosphaerellaceae	Other	Other	0	0	0	0	0	0	0	0	0	0	0	0	5	0.00617711	0.00205904	0.00356636
Fungi	Ascomycota	Sordariomycetes	Hypocreales	Clavicipitaceae	unidentified	unidentified	0	0	15	0.0135401	0	0	0.00451337	0.00781738	0	0	0	0	0	0	0	0
Fungi	Ascomycota	Sordariomycetes	Hypocreales	Cordycipitaceae	Lecanicillium	Lecanicillium_lecanii	0	0	16	0.0144428	0	0	0.00481426	0.00833854	0	0	0	0	0	0	0	0
Fungi	Ascomycota	Sordariomycetes	Hypocreales	Hypocreales_fam_Incertae_sedis	Sarocladium	Sarocladium_strictum	0	0	0	0	0	0	0	0	4	0.00521914	0	0	11	0.0135896	0.00626959	0.00685545
Fungi	Ascomycota	Sordariomycetes	Hypocreales	Nectriaceae	Fusarium	Other	15	0.0300655	0	0	0	0	0.0100218	0.0173583	0	0	34	0.0366292	0	0	0.0122097	0.0211479
Fungi	Ascomycota	Sordariomycetes	Hypocreales	Nectriaceae	Gibberella	Gibberella_tricincta	11	0.0220481	7	0.00631872	6	0.0138064	0.0140577	0.00786769	93	0.121345	213	0.229471	34	0.0420043	0.13094	0.0941012
Fungi	Ascomycota	Sordariomycetes	Hypocreales	Nectriaceae	unidentified	unidentified	0	0	8	0.00722139	0	0	0.00240713	0.00416927	0	0	0	0	0	0	0	0
Fungi	Ascomycota	Sordariomycetes	Lulworthiales	Lulworthiaceae	Zalerion	Zalerion_arboricola	0	0	14	0.0126374	0	0	0.00421248	0.00729622	0	0	0	0	0	0	0	0
Fungi	Ascomycota	Sordariomycetes	Magnaporthales	Magnaporthaceae	Mycoleptodiscus	unidentified	0	0	4	0.00361069	0	0	0.00120356	0.00208464	0	0	0	0	0	0	0	0
Fungi	Ascomycota	Sordariomycetes	Myrmecridiales	Myrmecridiaceae	Myrmecridium	Myrmecridium_schulzeri	0	0	5	0.00451337	0	0	0.00150446	0.00260579	0	0	0	0	0	0	0	0
Fungi	Ascomycota	Sordariomycetes	Xylariales	Other	Other	Other	0	0	0	0	13	0.0299139	0.00997131	0.0172708	0	0	0	0	0	0	0	0
Fungi	Ascomycota	Sordariomycetes	Xylariales	Amphisphaeriaceae	unidentified	unidentified	0	0	38	0.0343016	22	0.0506236	0.0283084	0.0258385	0	0	5	0.00538665	0	0	0.00179555	0.00310999
Fungi	Ascomycota	Sordariomycetes	Xylariales	Bartaliniaceae	unidentified	unidentified	66	0.132288	84	0.0758246	116	0.266924	0.158346	0.0981785	20	0.0260957	31	0.0333973	13	0.0160605	0.0251845	0.00870423
Fungi	Ascomycota	Taphrinomycetes	Taphrinales	Taphrinaceae	Taphrina	Other	5	0.0100218	22	0.0198588	10	0.0230107	0.0176305	0.00677509	6	0.00782871	12	0.012928	5	0.00617711	0.00897793	0.0035191
Fungi	Ascomycota	Taphrinomycetes	Taphrinales	Taphrinaceae	Taphrina	Taphrina_carnea	15	0.0300655	25	0.0225668	21	0.0483225	0.0336516	0.013247	0	0	0	0	0	0	0	0
Fungi	Ascomycota	Taphrinomycetes	Taphrinales	Taphrinaceae	Taphrina	Taphrina_carpini	5494	11.012	10210	9.2163	4762	10.9577	10.3953	1.02144	563	0.734594	1019	1.0978	452	0.558411	0.796935	0.275045
Fungi	Ascomycota	Taphrinomycetes	Taphrinales	Taphrinaceae	Taphrina	Taphrina_communis	131	0.262572	166	0.149844	71	0.163376	0.191931	0.0615505	88	0.114821	166	0.178837	26	0.032121	0.108593	0.073556
Fungi	Ascomycota	Taphrinomycetes	Taphrinales	Taphrinaceae	Taphrina	Taphrina_epiphylla	19	0.038083	11	0.00992941	4	0.00920429	0.0190722	0.0164678	0	0	0	0	0	0	0	0
Fungi	Ascomycota	Taphrinomycetes	Taphrinales	Taphrinaceae	Taphrina	Taphrina_inositophila	8	0.016035	0	0	0	0	0.00534499	0.00925779	0	0	0	0	0	0	0	0
Fungi	Ascomycota	Taphrinomycetes	Taphrinales	Taphrinaceae	Taphrina	Taphrina_padi	1142	2.28899	1840	1.66092	1067	2.45524	2.13505	0.41894	112	0.146136	192	0.206848	91	0.112423	0.155136	0.0478511
Fungi	Ascomycota	Taphrinomycetes	Taphrinales	Taphrinaceae	Taphrina	Taphrina_wiesneri	18	0.0360787	146	0.13179	126	0.289935	0.152601	0.128201	9	0.0117431	0	0	0	0	0.00391435	0.00677986
Fungi	Ascomycota	Taphrinomycetes	Taphrinales	Taphrinaceae	Taphrina	unidentified	2846	5.70444	5944	5.36549	2300	5.29247	5.45413	0.219823	785	1.02426	1051	1.13227	740	0.914212	1.02358	0.109033
Fungi	Basidiomycota	Other	Other	Other	Other	Other	1151	2.30703	2089	1.88569	792	1.82245	2.00505	0.263422	42	0.054801	171	0.184224	25	0.0308856	0.08997	0.0824972
Fungi	Basidiomycota	Agaricomycetes	Other	Other	Other	Other	23	0.0461005	33	0.0297882	0	0	0.0252962	0.0233762	0	0	0	0	0	0	0	0
Fungi	Basidiomycota	Agaricomycetes	Agaricales	Other	Other	Other	0	0	8	0.00722139	6	0.0138064	0.00700927	0.00690566	0	0	0	0	0	0	0	0
Fungi	Basidiomycota	Agaricomycetes	Agaricales	Pleurotaceae	Pleurotus	Pleurotus_pulmonarius	0	0	0	0	7	0.0161075	0.00536917	0.00929967	0	0	0	0	0	0	0	0
Fungi	Basidiomycota	Agaricomycetes	Agaricales	Psathyrellaceae	Other	Other	0	0	9	0.00812406	0	0	0.00270802	0.00469043	0	0	0	0	0	0	0	0
Fungi	Basidiomycota	Agaricomycetes	Agaricales	Psathyrellaceae	Psathyrella	Psathyrella_candolleana	0	0	0	0	0	0	0	0	0	0	8	0.00861865	0	0	0.00287288	0.00497598
Fungi	Basidiomycota	Agaricomycetes	Agaricales	Tricholomataceae	Baeospora	Baeospora_myosura	5	0.0100218	0	0	0	0	0.00334062	0.00578612	0	0	0	0	0	0	0	0
Fungi	Basidiomycota	Agaricomycetes	Auriculariales	Exidiaceae	Exidia	Exidia_glandulosa	0	0	12	0.0108321	0	0	0.00361069	0.00625391	0	0	0	0	0	0	0	0
Fungi	Basidiomycota	Agaricomycetes	Cantharellales	Cantharellales_fam_Incertae_sedis	Sistotrema	unidentified	5	0.0100218	6	0.00541604	3	0.00690322	0.00744704	0.00235057	0	0	0	0	0	0	0	0
Fungi	Basidiomycota	Agaricomycetes	Cantharellales	Ceratobasidiaceae	Other	Other	0	0	0	0	0	0	0	0	0	0	0	0	9	0.0111188	0.00370627	0.00641944
Fungi	Basidiomycota	Agaricomycetes	Cantharellales	Ceratobasidiaceae	unidentified	unidentified	7	0.0140306	25	0.0225668	0	0	0.0121991	0.0113944	0	0	8	0.00861865	0	0	0.00287288	0.00497598
Fungi	Basidiomycota	Agaricomycetes	Cantharellales	Clavulinaceae	Other	Other	0	0	0	0	10	0.0230107	0.00767024	0.0132852	0	0	0	0	0	0	0	0
Fungi	Basidiomycota	Agaricomycetes	Corticiales	Corticiaceae	Limonomyces	Limonomyces_culmigenus	0	0	0	0	0	0	0	0	0	0	17	0.0183146	0	0	0.00610487	0.010574
Fungi	Basidiomycota	Agaricomycetes	Corticiales	Corticiaceae	unidentified	unidentified	0	0	0	0	7	0.0161075	0.00536917	0.00929967	0	0	0	0	0	0	0	0
Fungi	Basidiomycota	Agaricomycetes	Corticiales	Vuilleminiaceae	Vuilleminia	Vuilleminia_comedens	0	0	9	0.00812406	0	0	0.00270802	0.00469043	0	0	0	0	0	0	0	0
Fungi	Basidiomycota	Agaricomycetes	Hymenochaetales	Hymenochaetaceae	Phellinus	Phellinus_chrysoloma	0	0	0	0	8	0.0184086	0.00613619	0.0106282	0	0	0	0	0	0	0	0
Fungi	Basidiomycota	Agaricomycetes	Hymenochaetales	Hymenochaetales_fam_Incertae_sedis	Trichaptum	Trichaptum_biforme	0	0	0	0	0	0	0	0	0	0	5	0.00538665	0	0	0.00179555	0.00310999
Fungi	Basidiomycota	Agaricomycetes	Hymenochaetales	Hymenochaetales_fam_Incertae_sedis	Trichaptum	Trichaptum_fuscoviolaceum	0	0	0	0	0	0	0	0	3	0.00391435	0	0	0	0	0.00130478	0.00225995
Fungi	Basidiomycota	Agaricomycetes	Hymenochaetales	Schizoporaceae	Schizopora	Schizopora_paradoxa	0	0	0	0	0	0	0	0	0	0	13	0.0140053	0	0	0.00466843	0.00808596
Fungi	Basidiomycota	Agaricomycetes	Hymenochaetales	Tubulicrinaceae	Tubulicrinis	Tubulicrinis_glebulosus	3	0.00601311	0	0	0	0	0.00200437	0.00347167	0	0	0	0	0	0	0	0
Fungi	Basidiomycota	Agaricomycetes	Polyporales	Other	Other	Other	12	0.0240524	0	0	0	0	0.00801748	0.0138867	0	0	0	0	0	0	0	0
Fungi	Basidiomycota	Agaricomycetes	Polyporales	Ganodermataceae	Ganoderma	Ganoderma_lucidum	0	0	11	0.00992941	0	0	0.0033098	0.00573275	3	0.00391435	0	0	0	0	0.00130478	0.00225995
Fungi	Basidiomycota	Agaricomycetes	Polyporales	Meruliaceae	Other	Other	0	0	4	0.00361069	0	0	0.00120356	0.00208464	5	0.00652392	0	0	0	0	0.00217464	0.00376659
Fungi	Basidiomycota	Agaricomycetes	Polyporales	Meruliaceae	Phanerochaete	Phanerochaete_sordida	6	0.0120262	8	0.00722139	0	0	0.00641587	0.00605344	0	0	0	0	12	0.0148251	0.00494169	0.00855925
Fungi	Basidiomycota	Agaricomycetes	Polyporales	Meruliaceae	Scopuloides	Scopuloides_hydnoides	0	0	0	0	0	0	0	0	7	0.00913349	0	0	0	0	0.0030445	0.00527322
Fungi	Basidiomycota	Agaricomycetes	Polyporales	Polyporaceae	Datronia	Datronia_mollis	0	0	3	0.00270802	0	0	0.000902674	0.00156348	0	0	0	0	0	0	0	0
Fungi	Basidiomycota	Agaricomycetes	Russulales	Peniophoraceae	Peniophora	unidentified	0	0	4	0.00361069	0	0	0.00120356	0.00208464	0	0	0	0	0	0	0	0
Fungi	Basidiomycota	Agaricomycetes	Russulales	unidentified	unidentified	unidentified	3	0.00601311	13	0.0117348	0	0	0.00591596	0.00586798	0	0	0	0	0	0	0	0
Fungi	Basidiomycota	Agaricostilbomycetes	Agaricostilbales	Chionosphaeraceae	unidentified	unidentified	48	0.0962097	6	0.00541604	19	0.0437204	0.0484487	0.0455812	0	0	10	0.0107733	0	0	0.0035911	0.00621997
Fungi	Basidiomycota	Agaricostilbomycetes	Agaricostilbales	Kondoaceae	Bensingtonia	Other	5	0.0100218	0	0	2	0.00460214	0.00487466	0.00501648	0	0	0	0	0	0	0	0
Fungi	Basidiomycota	Agaricostilbomycetes	Agaricostilbales	Kondoaceae	Bensingtonia	Bensingtonia_naganoensis	0	0	0	0	4	0.00920429	0.0030681	0.0053141	7	0.00913349	0	0	5	0.00617711	0.00510353	0.00466043
Fungi	Basidiomycota	Agaricostilbomycetes	Agaricostilbales	Kondoaceae	Bensingtonia	Bensingtonia_pseudonaganoensis	27	0.054118	37	0.0333989	19	0.0437204	0.0437458	0.0103595	5	0.00652392	0	0	0	0	0.00217464	0.00376659
Fungi	Basidiomycota	Agaricostilbomycetes	Agaricostilbales	Kondoaceae	Bensingtonia	unidentified	0	0	8	0.00722139	0	0	0.00240713	0.00416927	3	0.00391435	0	0	0	0	0.00130478	0.00225995
Fungi	Basidiomycota	Agaricostilbomycetes	Agaricostilbales	Kondoaceae	Kondoa	Other	10	0.0200437	16	0.0144428	8	0.0184086	0.0176317	0.00288015	4	0.00521914	13	0.0140053	0	0	0.00640815	0.00707795
Fungi	Basidiomycota	Agaricostilbomycetes	Agaricostilbales	Kondoaceae	Kondoa	Kondoa_yuccicola	0	0	5	0.00451337	7	0.0161075	0.00687362	0.00830909	0	0	0	0	0	0	0	0
Fungi	Basidiomycota	Cystobasidiomycetes	Other	Other	Other	Other	63	0.126275	41	0.0370096	73	0.167978	0.110421	0.0669083	41	0.0534962	20	0.0215466	29	0.0358272	0.0369567	0.0160047
Fungi	Basidiomycota	Cystobasidiomycetes	Cystobasidiales	Cystobasidiaceae	Other	Other	0	0	11	0.00992941	0	0	0.0033098	0.00573275	0	0	0	0	4	0.00494169	0.00164723	0.00285308
Fungi	Basidiomycota	Cystobasidiomycetes	Cystobasidiales	Cystobasidiaceae	Cystobasidium	Cystobasidium_pinicola	0	0	7	0.00631872	0	0	0.00210624	0.00364811	0	0	0	0	0	0	0	0
Fungi	Basidiomycota	Cystobasidiomycetes	Cystobasidiomycetes_ord_Incertae_sedis	Buckleyzymaceae	Buckleyzyma	Buckleyzyma_aurantiaca	11	0.0220481	154	0.139012	30	0.0690322	0.0766973	0.0588574	0	0	16	0.0172373	0	0	0.00574576	0.00995196
Fungi	Basidiomycota	Cystobasidiomycetes	Cystobasidiomycetes_ord_Incertae_sedis	Symmetrosporaceae	Symmetrospora	Symmetrospora_gracilis	58	0.116253	121	0.109224	86	0.197892	0.141123	0.049289	19	0.0247909	0	0	16	0.0197668	0.0148526	0.0131057
Fungi	Basidiomycota	Cystobasidiomycetes	Erythrobasidiales	Erythrobasidiaceae	Erythrobasidium	Erythrobasidium_hasegawianum	19	0.038083	30	0.0270802	4	0.00920429	0.0247892	0.014575	0	0	20	0.0215466	0	0	0.00718221	0.0124399
Fungi	Basidiomycota	Cystobasidiomycetes	Erythrobasidiales	Erythrobasidiaceae	Erythrobasidium	unidentified	0	0	0	0	3	0.00690322	0.00230107	0.00398557	5	0.00652392	30	0.0323199	0	0	0.0129479	0.0170908
Fungi	Basidiomycota	Exobasidiomycetes	Entylomatales	Entylomatales_fam_Incertae_sedis	Tilletiopsis	Tilletiopsis_washingtonensis	0	0	0	0	0	0	0	0	30	0.0391435	12	0.012928	0	0	0.0173572	0.0199441
Fungi	Basidiomycota	Exobasidiomycetes	Exobasidiales	Exobasidiaceae	Exobasidium	Other	0	0	0	0	13	0.0299139	0.00997131	0.0172708	8	0.0104383	14	0.0150826	0	0	0.00850697	0.00772456
Fungi	Basidiomycota	Exobasidiomycetes	Exobasidiales	Exobasidiaceae	Exobasidium	Exobasidium_arescens	0	0	0	0	5	0.0115054	0.00383512	0.00664262	6	0.00782871	5	0.00538665	5	0.00617711	0.00646416	0.00124608
Fungi	Basidiomycota	Exobasidiomycetes	Exobasidiales	Exobasidiaceae	Exobasidium	Exobasidium_maculosum	47	0.0942054	88	0.0794353	23	0.0529247	0.0755218	0.0209168	93	0.121345	133	0.143285	43	0.0531231	0.105918	0.047019
Fungi	Basidiomycota	Exobasidiomycetes	Exobasidiales	Exobasidiaceae	Exobasidium	Exobasidium_miyabei	0	0	0	0	0	0	0	0	11	0.0143526	14	0.0150826	0	0	0.00981175	0.00850506
Fungi	Basidiomycota	Exobasidiomycetes	Exobasidiales	Exobasidiaceae	Exobasidium	Exobasidium_woronichinii	9	0.0180393	30	0.0270802	10	0.0230107	0.0227101	0.00452793	29	0.0378388	55	0.0592532	21	0.0259439	0.0410119	0.0168799
Fungi	Basidiomycota	Exobasidiomycetes	Exobasidiales	Exobasidiaceae	Exobasidium	unidentified	18	0.0360787	84	0.0758246	19	0.0437204	0.0518745	0.0210903	113	0.147441	193	0.207925	134	0.165547	0.173637	0.0310432
Fungi	Basidiomycota	Exobasidiomycetes	Golubeviales	Golubeviaceae	Golubevia	Golubevia_pallescens	0	0	0	0	0	0	0	0	4	0.00521914	0	0	0	0	0.00173971	0.00301327
Fungi	Basidiomycota	Exobasidiomycetes	Microstromatales	Other	Other	Other	0	0	7	0.00631872	18	0.0414193	0.0159127	0.0223142	0	0	0	0	0	0	0	0
Fungi	Basidiomycota	Exobasidiomycetes	Microstromatales	Microstromatales_fam_Incertae_sedis	Pseudomicrostroma	Pseudomicrostroma_phylloplanum	0	0	11	0.00992941	12	0.0276129	0.0125141	0.0139867	0	0	0	0	0	0	0	0
Fungi	Basidiomycota	Exobasidiomycetes	Microstromatales	unidentified	unidentified	unidentified	20	0.0400874	39	0.0352043	0	0	0.0250972	0.0218715	9	0.0117431	14	0.0150826	0	0	0.0089419	0.00792189
Fungi	Basidiomycota	Malasseziomycetes	Malasseziales	Malasseziaceae	Malassezia	Malassezia_restricta	8	0.016035	2	0.00180535	11	0.0253118	0.014384	0.0118399	0	0	18	0.019392	0	0	0.00646398	0.011196
Fungi	Basidiomycota	Malasseziomycetes	Malasseziales	Malasseziaceae	Malassezia	unidentified	0	0	0	0	0	0	0	0	0	0	0	0	4	0.00494169	0.00164723	0.00285308
Fungi	Basidiomycota	Microbotryomycetes	Other	Other	Other	Other	26	0.0521136	25	0.0225668	42	0.096645	0.0571085	0.0372908	69	0.0900301	159	0.171296	37	0.0457106	0.102345	0.0636918
Fungi	Basidiomycota	Microbotryomycetes	Microbotryales	Ustilentylomataceae	Ustilentyloma	Ustilentyloma_graminis	0	0	0	0	0	0	0	0	4	0.00521914	0	0	0	0	0.00173971	0.00301327
Fungi	Basidiomycota	Microbotryomycetes	Microbotryomycetes_ord_Incertae_sedis	Other	Other	Other	0	0	6	0.00541604	0	0	0.00180535	0.00312695	0	0	0	0	0	0	0	0
Fungi	Basidiomycota	Microbotryomycetes	Microbotryomycetes_ord_Incertae_sedis	Chrysozymaceae	Fellozyma	Fellozyma_inositophila	0	0	0	0	0	0	0	0	8	0.0104383	0	0	4	0.00494169	0.00512666	0.0052216
Fungi	Basidiomycota	Microbotryomycetes	Microbotryomycetes_ord_Incertae_sedis	Chrysozymaceae	Oberwinklerozyma	Oberwinklerozyma_yarrowii	0	0	0	0	0	0	0	0	6	0.00782871	0	0	0	0	0.00260957	0.00451991
Fungi	Basidiomycota	Microbotryomycetes	Microbotryomycetes_ord_Incertae_sedis	Microbotryomycetes_fam_Incertae_sedis	Curvibasidium	Curvibasidium_cygneicollum	0	0	17	0.0153455	0	0	0.00511515	0.0088597	0	0	29	0.0312426	0	0	0.0104142	0.0180379
Fungi	Basidiomycota	Microbotryomycetes	Sporidiobolales	Sporidiobolaceae	Other	Other	0	0	0	0	6	0.0138064	0.00460214	0.00797115	0	0	0	0	0	0	0	0
Fungi	Basidiomycota	Microbotryomycetes	Sporidiobolales	Sporidiobolaceae	Rhodosporidiobolus	Other	0	0	0	0	5	0.0115054	0.00383512	0.00664262	0	0	0	0	0	0	0	0
Fungi	Basidiomycota	Microbotryomycetes	Sporidiobolales	Sporidiobolaceae	Rhodotorula	Other	6	0.0120262	6	0.00541604	0	0	0.00581409	0.00602298	0	0	10	0.0107733	6	0.00741253	0.00606195	0.00551218
Fungi	Basidiomycota	Microbotryomycetes	Sporidiobolales	Sporidiobolaceae	Rhodotorula	Rhodotorula_mucilaginosa	0	0	0	0	0	0	0	0	0	0	4	0.00430932	0	0	0.00143644	0.00248799
Fungi	Basidiomycota	Microbotryomycetes	Sporidiobolales	Sporidiobolaceae	Sporidiobolus	unidentified	28	0.0561223	51	0.0460364	75	0.17258	0.0915797	0.0703297	16	0.0208766	18	0.019392	10	0.0123542	0.0175409	0.00455273
Fungi	Basidiomycota	Pucciniomycetes	Pucciniales	Coleosporiaceae	Coleosporium	Coleosporium_cimicifugatum	0	0	5	0.00451337	0	0	0.00150446	0.00260579	0	0	0	0	0	0	0	0
Fungi	Basidiomycota	Pucciniomycetes	Pucciniales	Pucciniastraceae	Pucciniastrum	Pucciniastrum_areolatum	0	0	3	0.00270802	0	0	0.000902674	0.00156348	0	0	0	0	0	0	0	0
Fungi	Basidiomycota	Tremellomycetes	Other	Other	Other	Other	11	0.0220481	0	0	0	0	0.00734935	0.0127295	0	0	0	0	0	0	0	0
Fungi	Basidiomycota	Tremellomycetes	Cystofilobasidiales	Cystofilobasidiaceae	Cystofilobasidium	Cystofilobasidium_macerans	5	0.0100218	0	0	0	0	0.00334062	0.00578612	0	0	0	0	0	0	0	0
Fungi	Basidiomycota	Tremellomycetes	Cystofilobasidiales	Cystofilobasidiales_fam_Incertae_sedis	Mrakiella	unidentified	25	0.0501092	34	0.0306909	11	0.0253118	0.0353706	0.0130443	0	0	0	0	4	0.00494169	0.00164723	0.00285308
Fungi	Basidiomycota	Tremellomycetes	Cystofilobasidiales	Mrakiaceae	Itersonilia	Itersonilia_perplexans	13	0.0260568	12	0.0108321	6	0.0138064	0.0168984	0.0080696	0	0	0	0	0	0	0	0
Fungi	Basidiomycota	Tremellomycetes	Cystofilobasidiales	Mrakiaceae	Krasilnikovozyma	Krasilnikovozyma_huempii	0	0	0	0	0	0	0	0	0	0	0	0	5	0.00617711	0.00205904	0.00356636
Fungi	Basidiomycota	Tremellomycetes	Cystofilobasidiales	Mrakiaceae	Udeniomyces	Udeniomyces_pyricola	0	0	9	0.00812406	0	0	0.00270802	0.00469043	0	0	0	0	0	0	0	0
Fungi	Basidiomycota	Tremellomycetes	Filobasidiales	Filobasidiaceae	Filobasidium	Other	12	0.0240524	0	0	0	0	0.00801748	0.0138867	0	0	0	0	0	0	0	0
Fungi	Basidiomycota	Tremellomycetes	Filobasidiales	Filobasidiaceae	Filobasidium	Filobasidium_globisporum	6	0.0120262	0	0	18	0.0414193	0.0178152	0.0213078	0	0	0	0	0	0	0	0
Fungi	Basidiomycota	Tremellomycetes	Filobasidiales	Filobasidiaceae	Filobasidium	Filobasidium_magnum	0	0	30	0.0270802	0	0	0.00902674	0.0156348	0	0	13	0.0140053	20	0.0247084	0.0129046	0.0123909
Fungi	Basidiomycota	Tremellomycetes	Filobasidiales	Filobasidiaceae	Filobasidium	Filobasidium_wieringae	957	1.91818	1665	1.50295	906	2.08477	1.8353	0.299634	148	0.193108	288	0.310271	72	0.0889504	0.197443	0.110724
Fungi	Basidiomycota	Tremellomycetes	Holtermanniales	Holtermanniales_fam_Incertae_sedis	Holtermanniella	Holtermanniella_takashimae	7	0.0140306	67	0.0604791	36	0.0828386	0.0524494	0.0350998	0	0	5	0.00538665	6	0.00741253	0.0042664	0.00383114
Fungi	Basidiomycota	Tremellomycetes	Tremellales	Other	Other	Other	970	1.94424	2832	2.55637	1082	2.48976	2.33012	0.335842	61	0.0795919	181	0.194997	74	0.0914212	0.122003	0.0634904
Fungi	Basidiomycota	Tremellomycetes	Tremellales	Bulleraceae	Bullera	Bullera_alba	7	0.0140306	0	0	0	0	0.00467686	0.00810056	7	0.00913349	0	0	0	0	0.0030445	0.00527322
Fungi	Basidiomycota	Tremellomycetes	Tremellales	Bulleraceae	Bullera	Bullera_variabilis	0	0	0	0	0	0	0	0	0	0	9	0.00969598	0	0	0.00323199	0.00559798
Fungi	Basidiomycota	Tremellomycetes	Tremellales	Bulleraceae	Genolevuria	Other	1220	2.44533	2219	2.00303	953	2.19292	2.21376	0.221884	357	0.465808	554	0.596841	197	0.243378	0.435343	0.17869
Fungi	Basidiomycota	Tremellomycetes	Tremellales	Bulleraceae	Genolevuria	Genolevuria_bromeliarum	0	0	0	0	0	0	0	0	0	0	31	0.0333973	0	0	0.0111324	0.0192819
Fungi	Basidiomycota	Tremellomycetes	Tremellales	Bulleribasidiaceae	Dioszegia	Other	14	0.0280612	0	0	0	0	0.00935372	0.0162011	0	0	0	0	0	0	0	0
Fungi	Basidiomycota	Tremellomycetes	Tremellales	Bulleribasidiaceae	Dioszegia	Dioszegia_fristingensis	0	0	21	0.0189561	0	0	0.00631872	0.0109443	0	0	0	0	0	0	0	0
Fungi	Basidiomycota	Tremellomycetes	Tremellales	Bulleribasidiaceae	Dioszegia	Dioszegia_rishiriensis	0	0	18	0.0162481	6	0.0138064	0.0100182	0.00876148	0	0	0	0	0	0	0	0
Fungi	Basidiomycota	Tremellomycetes	Tremellales	Bulleribasidiaceae	Dioszegia	unidentified	87	0.17438	194	0.175119	65	0.14957	0.166356	0.0145422	11	0.0143526	16	0.0172373	5	0.00617711	0.012589	0.00573713
Fungi	Basidiomycota	Tremellomycetes	Tremellales	Bulleribasidiaceae	Vishniacozyma	Other	0	0	236	0.213031	6	0.0138064	0.0756125	0.119208	0	0	0	0	0	0	0	0
Fungi	Basidiomycota	Tremellomycetes	Tremellales	Bulleribasidiaceae	Vishniacozyma	Vishniacozyma_dimennae	32	0.0641398	37	0.0333989	23	0.0529247	0.0501545	0.0155565	0	0	0	0	0	0	0	0
Fungi	Basidiomycota	Tremellomycetes	Tremellales	Bulleribasidiaceae	Vishniacozyma	Vishniacozyma_heimaeyensis	0	0	0	0	0	0	0	0	0	0	8	0.00861865	0	0	0.00287288	0.00497598
Fungi	Basidiomycota	Tremellomycetes	Tremellales	Bulleribasidiaceae	Vishniacozyma	Vishniacozyma_victoriae	125	0.250546	60	0.0541604	32	0.0736343	0.126114	0.108201	0	0	0	0	0	0	0	0
Fungi	Basidiomycota	Tremellomycetes	Tremellales	Bulleribasidiaceae	Vishniacozyma	unidentified	154	0.308673	301	0.271705	102	0.234709	0.271696	0.0369818	9	0.0117431	16	0.0172373	29	0.0358272	0.0216025	0.0126215
Fungi	Basidiomycota	Tremellomycetes	Tremellales	Cryptococcaceae	Kwoniella	Kwoniella_pini	0	0	16	0.0144428	21	0.0483225	0.0209218	0.0248042	0	0	0	0	0	0	0	0
Fungi	Basidiomycota	Tremellomycetes	Tremellales	Rhynchogastremataceae	Papiliotrema	Other	0	0	0	0	0	0	0	0	0	0	7	0.00754132	0	0	0.00251377	0.00435398
Fungi	Basidiomycota	Tremellomycetes	Tremellales	Rhynchogastremataceae	Papiliotrema	Papiliotrema_flavescens	20	0.0400874	0	0	21	0.0483225	0.02947	0.0258518	10	0.0130478	10	0.0107733	0	0	0.00794038	0.00696998
Fungi	Basidiomycota	Tremellomycetes	Tremellales	Rhynchogastremataceae	Papiliotrema	Papiliotrema_nemorosus	0	0	0	0	0	0	0	0	10	0.0130478	0	0	0	0	0.00434928	0.00753318
Fungi	Basidiomycota	Tremellomycetes	Tremellales	Tremellaceae	Cryptococcus	Cryptococcus_aureus	0	0	16	0.0144428	0	0	0.00481426	0.00833854	0	0	0	0	0	0	0	0
Fungi	Basidiomycota	Tremellomycetes	Tremellales	Tremellaceae	Tremella	Tremella_globispora	0	0	0	0	6	0.0138064	0.00460214	0.00797115	0	0	0	0	0	0	0	0
Fungi	Basidiomycota	Tremellomycetes	Tremellales	Tremellaceae	Tremella	Tremella_indecorata	0	0	0	0	0	0	0	0	0	0	9	0.00969598	0	0	0.00323199	0.00559798
Fungi	Basidiomycota	Tremellomycetes	Tremellales	Tremellaceae	Tremella	unidentified	6	0.0120262	8	0.00722139	0	0	0.00641587	0.00605344	0	0	0	0	0	0	0	0
Fungi	Basidiomycota	Tremellomycetes	Tremellales	unidentified	unidentified	unidentified	174	0.34876	195	0.176021	166	0.381978	0.302253	0.110574	61	0.0795919	129	0.138976	74	0.0914212	0.10333	0.0314319
Fungi	Basidiomycota	Ustilaginomycetes	Ustilaginales	Ustilaginaceae	Kalmanozyma	Kalmanozyma_fusiformata	0	0	0	0	0	0	0	0	4	0.00521914	0	0	0	0	0.00173971	0.00301327
Fungi	Basidiomycota	Ustilaginomycetes	Ustilaginales	Ustilaginaceae	Ustilago	Ustilago_hordei	0	0	12	0.0108321	0	0	0.00361069	0.00625391	0	0	0	0	0	0	0	0
Fungi	Basidiomycota	Ustilaginomycetes	Ustilaginales	Ustilaginaceae	unidentified	unidentified	0	0	0	0	8	0.0184086	0.00613619	0.0106282	0	0	0	0	0	0	0	0
Fungi	Chytridiomycota	Spizellomycetes	Spizellomycetales	Powellomycetaceae	Powellomyces	unidentified	0	0	42	0.0379123	25	0.0575268	0.031813	0.0292444	40	0.0521914	50	0.0538665	41	0.0506523	0.0522367	0.0016076
