# Supplementary material for: Fungal Microbiota of Sea Buckthorn Berries at Two Ripening Stages and Volatile Profiling of Potential Biocontrol Yeasts
Source: Microorganisms. 2020 Mar 23;8(3):456. doi: 10.3390/microorganisms8030456 (PMC7143951; doi:10.3390/microorganisms8030456)
Supplement: Supplementary file 1 [file microorganisms-08-00456-s001.zip › Table S2.xlsx]

## Sheet: ASVs relative abundance
Table S2. Relative abundance of the most common ASVs
	Relative abundance, %
	UB	RB
ASV20 Filobasidium wieringae	1.58232	0.185698
ASV72 Filobasidium wieringae	0.145985	0.017172
ASV6 Cladosporium	6.79564	0.499986
ASV26 Cladosporium	0.904811	0.317882
ASV4 Taphrina carpini	7.63872	0.626181
ASV10 Taphrina	4.66122	0.938073
ASV14 Taphrina carpini	2.38719	0.190091
ASV21 Taphrina padi	1.51324	0.157743
ASV33 Taphrina	0.730413	0.0746784
ASV53 Taphrina communis	0.151863	0.0990388
ASV60 Taphrina padi	0.219957	0
ASV2 Metschnikowia	0.307646	20.9167
ASV5 Metschnikowia	0.012247	6.11165
ASV7 Metschnikowia	0	6.00023
ASV9 Metschnikowia	0.012247	5.13324
ASV11 Metschnikowia	0.0955269	3.98911
ASV22 Metschnikowia	0.0509477	1.25795
ASV30 Metschnikowia	0.187135	0.7372
ASV1 Aureobasidium pullulans	20.7386	31.4065
ASV3 Aureobasidium pullulans	8.92221	8.95502
ASV19 Aureobasidium pullulans	1.63278	0.174117
ASV23 Aureobasidium pullulans	1.42605	0.0471233
ASV36 Genolevuria	0.510457	0.156944
ASV38 Genolevuria	0.517315	0.109422
ASV40 Hanseniaspora	0.347326	0.197279
